# Supplementary material for: A prioritization tool for cilia-associated genes and their in vivo resources unveils new avenues for ciliopathy research
Source: Dis Model Mech. 2024 Oct 14;17(10):dmm052000. doi: 10.1242/dmm.052000 (PMC11512102; doi:10.1242/dmm.052000)
Supplement: Table S1. [file dmm-17-052000-TableS1.xlsx]

## Sheet: v7-static
Human Gene Symbol	Gene Name	Description	Synonym	Disease Association	Genetic Interaction	Molecular/Physical Interaction	HUGO Gene ID	Human ENSEMBL ID	Mouse Gene Symbol	MGI Number	Mouse ENSEMBL ID	Zebrafish Gene Symbol	ZFIN ID	Conditional Mouse Allele	Null Mouse Allele	Other Mouse Allele	No Mouse Allele	Any Mouse Allele	Lethality	Embryonic Lethality	Peri-/Post-Natal Lethality	Kidney Cysts	Direct Kidney Phenotypes	Indirect Kidney Phenotypes	Non-Kidney Phenotypes	No reported phenotype	Transgenic Insertions	CRISPR	Morpholino	TALEN	Other Genomic Feature	Any Zebrafish Reagent	Genetic Lethal	Whole Organism (dead, absent, semi-lethal)	Kidney/Liver Cysts	Kidney Cysts	Other Kidney Phenotypes	Non-kidney phenotypes	SysCilia-v1 Gold Standard or Potential	SysCilia-v1 Ensembl ID	SysCilia-v1 Gene Name	SysCilia-v1 Description	SysCilia-v1 Curator's Note	SysCilia-v1 PubMed IDs	SysCilia-v1 Ciliome studies	SysCilia-v1 Localisation	Reiter & Leroux Ciliopathy gene?	Reiter & Leroux Gene name	Reiter & Leroux Description
ABLIM1	actin binding LIM protein 1	Predicted to enable actin filament binding activity. Acts upstream of or within cilium assembly and lamellipodium assembly. Located in lamellipodium and stress fiber.	actin-binding double zinc finger protein | abLIM-1 | KIAA0059 | MGC1224 | LIM actin-binding protein 1 | actin-binding LIM protein 1 | FLJ14564 | actin-binding double-zinc-finger protein | LIMAB1 | DKFZp781D0148 | actin-binding LIM protein family member 1 | ABLIM | LIMATIN | RGD:1346152	N.A.	N.A.	HGNC:12692:VIM | HGNC:4425:GOLGA2 | HGNC:24163:BEGAIN | HGNC:12032:TRAF2 | HGNC:6548:LDOC1 | HGNC:21696:TSC22D4 | HGNC:24058:USHBP1 | HGNC:29912:CALCOCO2 | HGNC:19885:HOOK2 | HGNC:6421:KRT15 | HGNC:10773:SFN | HGNC:6258:KCNJ12 | HGNC:11290:SREBF2 | HGNC:132:ACTB | HGNC:620:APP | HGNC:30655:ABRA | HGNC:12851:YWHAE | HGNC:12849:YWHAB | HGNC:19770:ASB18 | HGNC:16391:CARD9 | HGNC:25367:CCDC8 | HGNC:1…	HGNC:78	ENSG00000099204	Ablim1	MGI:1194500	ENSMUSG00000025085	ablim1b	ZDB-GENE-050327-91	Yes	Yes	Yes	No	Yes	No	No	No	No	No	No	No	Yes	No	Yes	No	No	POINT_MUTATION	Yes	No	No	No	No	No	No	N.A.	N.A.	N.A.	N.A.	N.A.	N.A.	N.A.	N.A.	N.A.	N.A.	N.A.
ABLIM1	actin binding LIM protein 1	Predicted to enable actin filament binding activity. Acts upstream of or within cilium assembly and lamellipodium assembly. Located in lamellipodium and stress fiber.	actin-binding double zinc finger protein | abLIM-1 | KIAA0059 | MGC1224 | LIM actin-binding protein 1 | actin-binding LIM protein 1 | FLJ14564 | actin-binding double-zinc-finger protein | LIMAB1 | DKFZp781D0148 | actin-binding LIM protein family member 1 | ABLIM | LIMATIN | RGD:1346152	N.A.	N.A.	HGNC:12692:VIM | HGNC:4425:GOLGA2 | HGNC:24163:BEGAIN | HGNC:12032:TRAF2 | HGNC:6548:LDOC1 | HGNC:21696:TSC22D4 | HGNC:24058:USHBP1 | HGNC:29912:CALCOCO2 | HGNC:19885:HOOK2 | HGNC:6421:KRT15 | HGNC:10773:SFN | HGNC:6258:KCNJ12 | HGNC:11290:SREBF2 | HGNC:132:ACTB | HGNC:620:APP | HGNC:30655:ABRA | HGNC:12851:YWHAE | HGNC:12849:YWHAB | HGNC:19770:ASB18 | HGNC:16391:CARD9 | HGNC:25367:CCDC8 | HGNC:1…	HGNC:78	ENSG00000099204	Ablim1	MGI:1194500	ENSMUSG00000025085	ablim1a	ZDB-GENE-080219-41	Yes	Yes	Yes	No	Yes	No	No	No	No	No	No	No	Yes	No	No	No	No	POINT_MUTATION	Yes	No	No	No	No	No	No	N.A.	N.A.	N.A.	N.A.	N.A.	N.A.	N.A.	N.A.	N.A.	N.A.	N.A.
GNAT1	G protein subunit alpha transducin 1	Predicted to enable several functions, including G-protein beta/gamma-subunit complex binding activity; acyl binding activity; and guanyl ribonucleotide binding activity. Involved in detection of light stimulus involved in visual perception and phototransduction, visible light. Located in photoreceptor inner segment and photoreceptor outer segment. Implicated in congenital stationary night blindn…	transducin, rod-specific | HG1F | GNATR | GBT1 | CSNB1G | guanine nucleotide binding protein (G protein), alpha transducing activity polypeptide 1 | rod-type transducin alpha subunit | guanine nucleotide-binding protein G(t) subunit alpha-1 | transducin alpha-1 chain | CSNBAD3 | guanine nucleotide-binding protein G(T), alpha-1 subunit | heterotrimeric guanine nucleotide-binding protein 1F | RGD:1…	implicated_via_orthology:DOID:1858:McCune Albright syndrome | is_implicated_in:DOID:8499:night blindness | is_implicated_in:DOID:0110715:congenital stationary night blindness autosomal dominant 3 | is_implicated_in:DOID:0110714:congenital stationary night blindness 1G	N.A.	MGI:2385076:Haus1 | HGNC:15469:DNAJC6 | HGNC:23052:ARL5B | HGNC:6407:KRAS | HGNC:971:BCAR1 | HGNC:1541:CBL | HGNC:29330:METTL14 | HGNC:3527:EZH2 | HGNC:12565:UNC119 | HGNC:16488:UNC119B	HGNC:4393	ENSG00000114349	Gnat1	MGI:95778	ENSMUSG00000034837	gnat1	ZDB-GENE-011128-11	No	Yes	Yes	No	Yes	No	No	No	No	No	No	Yes	No	Yes	No	Yes	No	N.A.	Yes	No	No	No	No	No	No	N.A.	N.A.	N.A.	N.A.	N.A.	N.A.	N.A.	N.A.	N.A.	N.A.	N.A.
GPR157	G protein-coupled receptor 157	Predicted to enable G protein-coupled receptor activity. Predicted to be involved in adenylate cyclase-activating G protein-coupled receptor signaling pathway; phospholipase C-activating G protein-coupled receptor signaling pathway; and radial glial cell differentiation. Predicted to be located in ciliary membrane. Predicted to be active in plasma membrane.	probable G-protein coupled receptor 157 | G-protein coupled receptor 157 | FLJ12132 | RGD:1322370	N.A.	N.A.	HGNC:24500:VIRMA	HGNC:23687	ENSG00000180758	Gpr157	MGI:2442046	ENSMUSG00000047875	gpr157	ZDB-GENE-050809-126	Yes	Yes	Yes	No	Yes	No	No	No	No	No	No	No	Yes	Yes	No	Yes	No	N.A.	Yes	No	No	No	No	No	No	N.A.	N.A.	N.A.	N.A.	N.A.	N.A.	N.A.	N.A.	N.A.	N.A.	N.A.
MYO6	myosin VI	Enables actin filament binding activity and identical protein binding activity. Involved in DNA damage response, signal transduction by p53 class mediator; endocytosis; and regulation of secretion. Located in several cellular components, including clathrin-coated endocytic vesicle; nucleus; and ruffle. Part of filamentous actin. Implicated in autosomal dominant nonsyndromic deafness 22; autosomal…	KIAA0389 | myosin VI transcript variant 007 | myosin VI transcript variant 008 | DFNA22 | myosin-VI | unconventional myosin-VI | unconventional myosin-6 | Myo6-008 | DFNB37 | Myo6-007 | RGD:1352294	is_marker_for:DOID:10283:prostate cancer | is_implicated_in:DOID:2394:ovarian cancer | implicated_via_orthology:DOID:10763:hypertension | implicated_via_orthology:DOID:0110552:autosomal dominant nonsyndromic deafness 22 | implicated_via_orthology:DOID:0110495:autosomal recessive nonsyndromic deafness 37 | is_implicated_in:DOID:10003:sensorineural hearing loss | is_implicated_in:DOID:0110495:autos…	N.A.	HGNC:2662:DAB2 | HGNC:1226:GIPC1 | HGNC:1445:CALM2 | HGNC:2661:DAB1 | HGNC:2584:CYLD | HGNC:12609:USP11 | HGNC:12624:USP25 | HGNC:1736:CDC42 | HGNC:583:APC | HGNC:12468:UBC | HGNC:11205:SP1 | HGNC:11575:TAX1BP1 | HGNC:29912:CALCOCO2 | HGNC:17142:OPTN | HGNC:17880:LMTK2 | HGNC:561:AP2A1 | HGNC:2092:CLTC | HGNC:8590:PAK1 | HGNC:1488:CAPZA1 | HGNC:9187:POLR2A | HGNC:3467:ESR1 | HGNC:10056:RNF11 | HG…	HGNC:7605	ENSG00000196586	Myo6	MGI:104785	ENSMUSG00000033577	myo6b	ZDB-GENE-030318-3	Yes	Yes	Yes	No	Yes	No	No	No	No	No	No	Yes	No	No	Yes	No	No	POINT_MUTATION	Yes	No	No	No	No	No	Yes	Potential	ENSG00000196586	MYO6	unknown/uncertain	DFNA22, DFNB37 OMIM 600970. Mutations lead to fused stereocilia, but no direct evidence of cilia localisation	0	Blacque et al. 2005, Chen et al. 2006, Liu et al. 2007, Mayer et al. 2009	0	N.A.	N.A.	N.A.
MYO6	myosin VI	Enables actin filament binding activity and identical protein binding activity. Involved in DNA damage response, signal transduction by p53 class mediator; endocytosis; and regulation of secretion. Located in several cellular components, including clathrin-coated endocytic vesicle; nucleus; and ruffle. Part of filamentous actin. Implicated in autosomal dominant nonsyndromic deafness 22; autosomal…	KIAA0389 | myosin VI transcript variant 007 | myosin VI transcript variant 008 | DFNA22 | myosin-VI | unconventional myosin-VI | unconventional myosin-6 | Myo6-008 | DFNB37 | Myo6-007 | RGD:1352294	is_marker_for:DOID:10283:prostate cancer | is_implicated_in:DOID:2394:ovarian cancer | implicated_via_orthology:DOID:10763:hypertension | implicated_via_orthology:DOID:0110552:autosomal dominant nonsyndromic deafness 22 | implicated_via_orthology:DOID:0110495:autosomal recessive nonsyndromic deafness 37 | is_implicated_in:DOID:10003:sensorineural hearing loss | is_implicated_in:DOID:0110495:autos…	N.A.	HGNC:2662:DAB2 | HGNC:1226:GIPC1 | HGNC:1445:CALM2 | HGNC:2661:DAB1 | HGNC:2584:CYLD | HGNC:12609:USP11 | HGNC:12624:USP25 | HGNC:1736:CDC42 | HGNC:583:APC | HGNC:12468:UBC | HGNC:11205:SP1 | HGNC:11575:TAX1BP1 | HGNC:29912:CALCOCO2 | HGNC:17142:OPTN | HGNC:17880:LMTK2 | HGNC:561:AP2A1 | HGNC:2092:CLTC | HGNC:8590:PAK1 | HGNC:1488:CAPZA1 | HGNC:9187:POLR2A | HGNC:3467:ESR1 | HGNC:10056:RNF11 | HG…	HGNC:7605	ENSG00000196586	Myo6	MGI:104785	ENSMUSG00000033577	myo6a	ZDB-GENE-040819-2	Yes	Yes	Yes	No	Yes	No	No	No	No	No	No	Yes	No	No	Yes	Yes	No	POINT_MUTATION	Yes	No	No	No	No	No	Yes	Potential	ENSG00000196586	MYO6	unknown/uncertain	DFNA22, DFNB37 OMIM 600970. Mutations lead to fused stereocilia, but no direct evidence of cilia localisation	0	Blacque et al. 2005, Chen et al. 2006, Liu et al. 2007, Mayer et al. 2009	0	N.A.	N.A.	N.A.
PABPC1L	poly(A) binding protein cytoplasmic 1 like	Predicted to enable mRNA 3'-UTR binding activity; poly(A) binding activity; and poly(U) RNA binding activity. Predicted to act upstream of or within RNA metabolic process; nucleus localization; and oocyte maturation. Located in extracellular exosome.	polyadenylate-binding protein 1-like | poly(A) binding protein, cytoplasmic 1-like | FLJ11840 | dJ1069P2.3 | FLJ30809 | ePAB | PABPC1L1 | FLJ42053 | C20orf119 | RGD:1346773	N.A.	N.A.	HGNC:8607:PRKN | HGNC:16945:PAIP1 | HGNC:12825:XPO1 | HGNC:2584:CYLD | HGNC:12932:TRIM25 | HGNC:1884:CFTR | HGNC:24953:HEXIM1 | HGNC:20247:MEPCE | HGNC:24912:LARP7 | HGNC:14339:PLEKHA4 | HGNC:1985:CIT | HGNC:14082:ANLN | HGNC:11390:AURKB | HGNC:3155:ECT2 | HGNC:19181:KIF14 | HGNC:9787:KIF20A | HGNC:6392:KIF23 | HGNC:9341:PRC1 | HGNC:29200:PAIP2B | HGNC:13629:PABPC5 | HGNC:4622:GSPT2 | HGNC:4197:G…	HGNC:15797	ENSG00000101104	Pabpc1l	MGI:1922908	ENSMUSG00000054582	pabpc1l	ZDB-GENE-030131-5836	Yes	Yes	Yes	No	Yes	No	No	No	No	No	No	Yes	No	No	No	No	No	POINT_MUTATION	Yes	No	No	No	No	No	No	N.A.	N.A.	N.A.	N.A.	N.A.	N.A.	N.A.	N.A.	N.A.	N.A.	N.A.
PARVA	parvin alpha	Enables protein kinase inhibitor activity. Involved in cilium assembly and substrate adhesion-dependent cell spreading. Located in actin cytoskeleton; cytosol; and focal adhesion.	matrix-remodelling associated 2 | matrix-remodeling-associated protein 2 | FLJ25106 | calponin-like integrin-linked kinase-binding protein | alpha-parvin | FLJ12254 | actopaxin | parvin, alpha | FLJ46049 | CH-ILKBP | MXRA2 | FLJ10793 | RGD:1352322	implicated_via_orthology:DOID:162:cancer	N.A.	HGNC:6040:ILK | HGNC:14410:DHX36 | HGNC:12496:UBE3A | HGNC:3312:ELAVL1 | HGNC:620:APP | HGNC:7127:MLH1 | HGNC:11195:SOX2 | HGNC:16969:HSPH1 | HGNC:23393:CARM1 | HGNC:2253:CORO1B | HGNC:2365:CRMP1 | HGNC:8503:OSBP | HGNC:24281:OTUD6B | HGNC:9238:PPAT | HGNC:25699:TBC1D17 | HGNC:12527:UGP2 | HGNC:13058:ZRANB2 | HGNC:10464:RSU1 | HGNC:10705:SEC24C | HGNC:18234:MOCOS | HGNC:6616:LIMS1 | HGNC:14653:PA…	HGNC:14652	ENSG00000197702	Parva	MGI:1931144	ENSMUSG00000030770	parvaa	ZDB-GENE-040721-2	Yes	Yes	Yes	No	Yes	Yes	Yes	Yes	No	Yes	No	Yes	No	Yes	No	No	No	POINT_MUTATION	Yes	No	No	No	No	No	Yes	N.A.	N.A.	N.A.	N.A.	N.A.	N.A.	N.A.	N.A.	N.A.	N.A.	N.A.
PARVA	parvin alpha	Enables protein kinase inhibitor activity. Involved in cilium assembly and substrate adhesion-dependent cell spreading. Located in actin cytoskeleton; cytosol; and focal adhesion.	matrix-remodelling associated 2 | matrix-remodeling-associated protein 2 | FLJ25106 | calponin-like integrin-linked kinase-binding protein | alpha-parvin | FLJ12254 | actopaxin | parvin, alpha | FLJ46049 | CH-ILKBP | MXRA2 | FLJ10793 | RGD:1352322	implicated_via_orthology:DOID:162:cancer	N.A.	HGNC:6040:ILK | HGNC:14410:DHX36 | HGNC:12496:UBE3A | HGNC:3312:ELAVL1 | HGNC:620:APP | HGNC:7127:MLH1 | HGNC:11195:SOX2 | HGNC:16969:HSPH1 | HGNC:23393:CARM1 | HGNC:2253:CORO1B | HGNC:2365:CRMP1 | HGNC:8503:OSBP | HGNC:24281:OTUD6B | HGNC:9238:PPAT | HGNC:25699:TBC1D17 | HGNC:12527:UGP2 | HGNC:13058:ZRANB2 | HGNC:10464:RSU1 | HGNC:10705:SEC24C | HGNC:18234:MOCOS | HGNC:6616:LIMS1 | HGNC:14653:PA…	HGNC:14652	ENSG00000197702	Parva	MGI:1931144	ENSMUSG00000030770	parvab	ZDB-GENE-070424-60	Yes	Yes	Yes	No	Yes	Yes	Yes	Yes	No	Yes	No	Yes	No	No	No	No	No	N.A.	No	No	No	No	No	No	No	N.A.	N.A.	N.A.	N.A.	N.A.	N.A.	N.A.	N.A.	N.A.	N.A.	N.A.
PKHD1	PKHD1 ciliary IPT domain containing fibrocystin/polyductin	Involved in several processes, including regulation of centrosome duplication; regulation of cholangiocyte proliferation; and regulation of intracellular signal transduction. Located in apical plasma membrane; microtubule cytoskeleton; and perinuclear region of cytoplasm. Implicated in autosomal recessive polycystic kidney disease and polycystic kidney disease 4.	ARPKD | polycystic kidney and hepatic disease 1 (autosomal recessive) | TIGM1 | DKFZp686C01112 | TIG multiple domains 1 | FPC | PCYT | polycystic kidney and hepatic disease 1 protein | FCYT | FLJ46150 | polyductin | fibrocystin | PKD4 | tigmin | PKHD1, fibrocystin/polyductin | fibrocystin/polyductin complex | RGD:1318266	implicated_via_orthology:DOID:0110861:autosomal recessive polycystic kidney disease | biomarker_via_orthology:DOID:0110861:autosomal recessive polycystic kidney disease | implicated_via_orthology:DOID:0080212:polycystic kidney disease 4 | is_implicated_in:DOID:0110861:autosomal recessive polycystic kidney disease | is_implicated_in:DOID:0080212:polycystic kidney disease 4	N.A.	HGNC:13299:LGR4 | HGNC:16807:SMURF1 | HGNC:16809:SMURF2 | HGNC:7728:NEDD4L | HGNC:18537:NDFIP2 | HGNC:21148:RNF123 | HGNC:16889:PSMD14 | HGNC:10377:RPLP2 | HGNC:9385:PRKAG1 | HGNC:1471:CAMLG	HGNC:9016	ENSG00000170927	Pkhd1	MGI:2155808	ENSMUSG00000043760	N.A.	N.A.	Yes	Yes	Yes	No	Yes	Yes	No	Yes	Yes	Yes	Yes	Yes	No	N.A.	N.A.	N.A.	N.A.	N.A.	No	N.A.	N.A.	N.A.	N.A.	N.A.	N.A.	Gold Standard	ENSG00000170927	PKHD1	polycystic kidney and hepatic disease 1 (autosomal recessive) [Source:HGNC Symbol;Acc:9016]	OMIM 606702. Co-localizes with PKD2 to basal body and cilium. Cuases polycystic kidney and hepatic disease	PMID:11898128, PMID:14978161, PMID:15458427	0	Basal Body, Cilium, Cytosol	established	PKHD1	polycystic kidney and hepatic disease 1 (autosomal recessive)
PRKAR2B	protein kinase cAMP-dependent type II regulatory subunit beta	Enables cAMP-dependent protein kinase inhibitor activity; protein kinase A catalytic subunit binding activity; and ubiquitin protein ligase binding activity. Predicted to be involved in intracellular signal transduction. Predicted to act upstream of or within fatty acid metabolic process and learning. Located in centrosome; cytoplasm; and plasma membrane. Biomarker of granulosa cell tumor.	WUGSC:H_RG363E19.2 | cAMP-dependent protein kinase type II-beta regulatory subunit | PRKAR2 | cAMP-dependent protein kinase type II-beta regulatory chain | protein kinase, camp dependent regulatory, type ii beta | RII-BETA | H_RG363E19.2 | RGD:735310	is_marker_for:DOID:2999:granulosa cell tumor	N.A.	HGNC:10484:RYR2 | HGNC:375:AKAP5 | HGNC:24010:CFAP91 | HGNC:369:AKAP11 | HGNC:4387:GNAI3 | HGNC:30904:USO1 | HGNC:4193:GCH1 | HGNC:11195:SOX2 | HGNC:9380:PRKACA | HGNC:9381:PRKACB | HGNC:6324:KIF5B | HGNC:11545:TAF12 | HGNC:377:AKAP7 | HGNC:11210:SPA17 | HGNC:367:AKAP1 | HGNC:9391:PRKAR2A | HGNC:379:AKAP9 | HGNC:371:AKAP13 | HGNC:15580:PDE4DIP | HGNC:18672:CDK5RAP2 | HGNC:9382:PRKACG | HGNC:33529…	HGNC:9392	ENSG00000284096	Prkar2b	MGI:97760	ENSMUSG00000002997	N.A.	N.A.	Yes	Yes	Yes	No	Yes	No	No	No	No	No	No	Yes	No	N.A.	N.A.	N.A.	N.A.	N.A.	No	N.A.	N.A.	N.A.	N.A.	N.A.	N.A.	N.A.	N.A.	N.A.	N.A.	N.A.	N.A.	N.A.	N.A.	candidate	PRKAR2B	protein kinase, cAMP dependent regulatory, type II beta
RAB3IL1	RAB3A interacting protein like 1	Enables guanyl-nucleotide exchange factor activity and identical protein binding activity. Predicted to be involved in exocytosis. Predicted to act upstream of or within with a positive effect on muscle cell differentiation. Predicted to be located in cytosol. Predicted to be active in Golgi to plasma membrane transport vesicle.	guanine nucleotide exchange factor for Rab-3A | rabin3-like 1 | rab3A-interacting-like protein 1 | rab-3A-interacting-like protein 1 | guanine nucleotide exchange factor for Rab3A | RAB3A interacting protein (rabin3)-like 1 | GRAB | RGD:1354248	N.A.	HGNC:30424:SPPL3	HGNC:26194:NUDT18 | HGNC:9780:RAB3IL1 | HGNC:9760:RAB11A | HGNC:16508:RAB3IP | HGNC:18360:IP6K1 | HGNC:24659:EXOC8 | HGNC:9532:PSMA3 | HGNC:20595:MTUS2 | HGNC:21637:SATB2 | HGNC:18331:TIGD7 | HGNC:26707:KRT40 | HGNC:27564:CCDC57 | HGNC:31862:NOTCH2NLA | HGNC:6848:MAP3K1 | HGNC:26722:TMEM102 | HGNC:9247:PPFIA3 | HGNC:16040:ATG4C | HGNC:17811:AMOTL1 | HGNC:17810:AMOT | HGNC:7007:RAB8A | HGNC:18641:…	HGNC:9780	ENSG00000167994	Rab3il1	MGI:1922010	ENSMUSG00000024663	rab3il1	ZDB-GENE-110921-5	Yes	Yes	Yes	No	Yes	Yes	No	Yes	No	No	No	Yes	No	No	No	Yes	No	POINT_MUTATION	Yes	No	No	No	No	No	No	N.A.	N.A.	N.A.	N.A.	N.A.	N.A.	N.A.	N.A.	N.A.	N.A.	N.A.
SORBS3	sorbin and SH3 domain containing 3	Enables vinculin binding activity. Involved in positive regulation of stress fiber assembly. Located in focal adhesion.	vinexin | SCAM-1 | SH3D4 | sorbin and SH3 domain-containing protein 3 | SH3-containing adapter molecule 1 | vinexin beta (SH3-containing adaptor molecule-1) | SCAM1 | RGD:1604395	N.A.	N.A.	HGNC:21636:KIAA0408 | HGNC:9910:RBMX | HGNC:25428:KIAA1217 | HGNC:13913:DMRTB1 | HGNC:19706:ADAMTSL4 | HGNC:447:ZBED1 | HGNC:13112:ZBTB25 | HGNC:30098:CPSF7 | HGNC:16898:EFS | HGNC:2740:DDX17 | HGNC:1542:CBLB | HGNC:3086:DVL2 | HGNC:5044:HNRNPK | HGNC:6871:MAPK1 | HGNC:21605:SAFB2 | HGNC:2904:DLG5 | HGNC:3757:FLOT1 | HGNC:1541:CBL | HGNC:11936:FASLG | HGNC:29846:SOCS7 | HGNC:8591:PAK2 | HGNC:2821…	HGNC:30907	ENSG00000120896	Sorbs3	MGI:700013	ENSMUSG00000022091	sorbs3	ZDB-GENE-050327-1	Yes	Yes	Yes	No	Yes	No	No	No	No	No	No	Yes	No	No	No	Yes	No	POINT_MUTATION	Yes	No	No	No	No	No	No	N.A.	N.A.	N.A.	N.A.	N.A.	N.A.	N.A.	N.A.	N.A.	N.A.	N.A.
TUBA4A	tubulin alpha 4a	Enables protein kinase binding activity. Predicted to be involved in microtubule cytoskeleton organization and mitotic cell cycle. Located in microtubule. Implicated in amyotrophic lateral sclerosis type 22.	tubulin alpha-1 chain | H2-ALPHA | tubulin H2-alpha | tubulin, alpha 1 (testis specific) | alpha-tubulin 1 | testis-specific alpha-tubulin | tubulin, alpha 4a | FLJ30169 | ALS22 | tubulin alpha-4A chain | TUBA1 | RGD:1344170	implicated_via_orthology:DOID:0080918:polymicrogyria | implicated_via_orthology:DOID:0112234:microlissencephaly | implicated_via_orthology:DOID:0050453:lissencephaly | implicated_via_orthology:DOID:0112232:lissencephaly 3 | is_implicated_in:DOID:0060355:amyotrophic lateral sclerosis type 22	N.A.	HGNC:583:APC | HGNC:11444:STXBP1 | HGNC:25274:C4orf17 | HGNC:20155:RBM23 | HGNC:3353:ENO2 | HGNC:16639:SRRM2 | HGNC:7553:MYC | HGNC:9304:PPP2R2A | HGNC:19678:UCHL5 | HGNC:12687:VHL | HGNC:711:ARRB1 | HGNC:712:ARRB2 | HGNC:2553:CUL3 | HGNC:2554:CUL4A | HGNC:2555:CUL4B | HGNC:2556:CUL5 | HGNC:2552:CUL2 | HGNC:2551:CUL1 | HGNC:2240:COPS5 | HGNC:21749:COPS6 | HGNC:18184:DCUN1D1 | HGNC:30688:CAND1 | H…	HGNC:12407	ENSG00000127824	Tuba4a	MGI:1095410	ENSMUSG00000026202	tuba8l2	ZDB-GENE-040426-1646	Yes	Yes	Yes	No	Yes	No	No	No	No	No	No	Yes	No	Yes	No	No	No	POINT_MUTATION	Yes	No	No	No	No	No	No	Gold Standard	ENSG00000127824	TUBA4A	tubulin, alpha 4a [Source:HGNC Symbol;Acc:12407]	tubulin, alpha 4a	PMID:11516662	Andersen et al. 2003, Arnaiz et al. 2009, Arnaiz et al. 2010, Blacque et al. 2005, Broadhead et al. 2006, Chen et al. 2006, Keller et al. 2005, Kilburn et al. 2007, Liu et al. 2007, Mayer et al. 2008, Mayer et al. 2009, Muller et al. 2010, Nogales-Cadenas et al. 2006, Ostrowski et al. 2002, Pazour et al. 2005, Reinders et al. 2006, Ross et al. 2007, Smith et al. 2005, Stolc et al. 2005	Basal Body, Centriole, Cytosol	candidate	TUBA4A	tubulin alpha 4a
TULP1	TUB like protein 1	Enables actin filament binding activity and phosphatidylinositol-4,5-bisphosphate binding activity. Involved in detection of light stimulus involved in visual perception; positive regulation of phagocytosis; and retina homeostasis. Located in cell projection and plasma membrane. Implicated in Leber congenital amaurosis 15; retinitis pigmentosa; and retinitis pigmentosa 14.	TUBL1 | RP14 | Tubby related protein 1 (Tubby-like protein 1) | tubby-related protein 1 | LCA15 | tubby-like protein 1 | tubby like protein 1 | RGD:1322319	implicated_via_orthology:DOID:9970:obesity | implicated_via_orthology:DOID:0110381:retinitis pigmentosa 14 | is_implicated_in:DOID:0110381:retinitis pigmentosa 14 | is_implicated_in:DOID:10584:retinitis pigmentosa | is_implicated_in:DOID:0110189:Leber congenital amaurosis 15	N.A.	HGNC:8008:NRXN1 | HGNC:17073:ARHGAP26 | HGNC:12425:TULP3	HGNC:12423	ENSG00000112041	Tulp1	MGI:109571	ENSMUSG00000037446	tulp1b	ZDB-GENE-110411-113	Yes	Yes	Yes	No	Yes	No	No	No	No	No	No	Yes	No	No	Yes	No	No	POINT_MUTATION	Yes	No	No	No	No	No	Yes	Gold Standard	ENSG00000112041	TULP1	tubby like protein 1 [Source:HGNC Symbol;Acc:12423]	Ciliopathy gene LCA15, RP14 OMIM 602280 but localisation to the basal body or cilium hasn't been shown	PMID:9462750	Liu et al. 2007	Plasma Membrane	established	TULP1	tubby like protein 1
TULP1	TUB like protein 1	Enables actin filament binding activity and phosphatidylinositol-4,5-bisphosphate binding activity. Involved in detection of light stimulus involved in visual perception; positive regulation of phagocytosis; and retina homeostasis. Located in cell projection and plasma membrane. Implicated in Leber congenital amaurosis 15; retinitis pigmentosa; and retinitis pigmentosa 14.	TUBL1 | RP14 | Tubby related protein 1 (Tubby-like protein 1) | tubby-related protein 1 | LCA15 | tubby-like protein 1 | tubby like protein 1 | RGD:1322319	implicated_via_orthology:DOID:9970:obesity | implicated_via_orthology:DOID:0110381:retinitis pigmentosa 14 | is_implicated_in:DOID:0110381:retinitis pigmentosa 14 | is_implicated_in:DOID:10584:retinitis pigmentosa | is_implicated_in:DOID:0110189:Leber congenital amaurosis 15	N.A.	HGNC:8008:NRXN1 | HGNC:17073:ARHGAP26 | HGNC:12425:TULP3	HGNC:12423	ENSG00000112041	Tulp1	MGI:109571	ENSMUSG00000037446	tulp1a	ZDB-GENE-110411-122	Yes	Yes	Yes	No	Yes	No	No	No	No	No	No	Yes	No	No	Yes	No	No	N.A.	Yes	No	No	No	No	No	Yes	Gold Standard	ENSG00000112041	TULP1	tubby like protein 1 [Source:HGNC Symbol;Acc:12423]	Ciliopathy gene LCA15, RP14 OMIM 602280 but localisation to the basal body or cilium hasn't been shown	PMID:9462750	Liu et al. 2007	Plasma Membrane	established	TULP1	tubby like protein 1
WNK4	WNK lysine deficient protein kinase 4	Enables protein serine/threonine kinase activity. Involved in distal tubule morphogenesis; monoatomic ion homeostasis; and renal sodium ion absorption. Predicted to be located in cytosol and membrane. Predicted to be part of protein-containing complex. Predicted to be active in bicellular tight junction; cell body; and cytoplasm. Implicated in hypertension and pseudohypoaldosteronism.	PRKWNK4 | protein kinase with no lysine 4 | PHA2B | protein kinase lysine-deficient 4 | serine/threonine-protein kinase WNK4 | RGD:1353270	implicated_via_orthology:DOID:4479:pseudohypoaldosteronism | biomarker_via_orthology:DOID:224:transient cerebral ischemia | implicated_via_orthology:DOID:0050450:Gitelman syndrome | is_implicated_in:DOID:10763:hypertension | is_implicated_in:DOID:4479:pseudohypoaldosteronism	HGNC:14540:WNK1	HGNC:17717:STK39 | HGNC:1001:BCL6 | HGNC:12854:YWHAQ | HGNC:10810:SGK1 | HGNC:391:AKT1 | HGNC:7728:NEDD4L | HGNC:5253:HSP90AA1 | HGNC:6354:KLHL3 | HGNC:2553:CUL3 | HGNC:6353:KLHL2 | HGNC:4983:HMGB1 | HGNC:2240:COPS5 | HGNC:8508:OXSR1 | HGNC:25850:RMND5A | HGNC:13731:MAEA | HGNC:14540:WNK1	HGNC:14544	ENSG00000126562	Wnk4	MGI:1917097	ENSMUSG00000035112	wnk4a	ZDB-GENE-110606-2	Yes	Yes	Yes	No	Yes	No	No	No	No	Yes	Yes	Yes	No	No	No	No	No	POINT_MUTATION	Yes	No	No	No	No	No	No	N.A.	N.A.	N.A.	N.A.	N.A.	N.A.	N.A.	N.A.	candidate	WNK4	WNK lysine deficient protein kinase 4
WNK4	WNK lysine deficient protein kinase 4	Enables protein serine/threonine kinase activity. Involved in distal tubule morphogenesis; monoatomic ion homeostasis; and renal sodium ion absorption. Predicted to be located in cytosol and membrane. Predicted to be part of protein-containing complex. Predicted to be active in bicellular tight junction; cell body; and cytoplasm. Implicated in hypertension and pseudohypoaldosteronism.	PRKWNK4 | protein kinase with no lysine 4 | PHA2B | protein kinase lysine-deficient 4 | serine/threonine-protein kinase WNK4 | RGD:1353270	implicated_via_orthology:DOID:4479:pseudohypoaldosteronism | biomarker_via_orthology:DOID:224:transient cerebral ischemia | implicated_via_orthology:DOID:0050450:Gitelman syndrome | is_implicated_in:DOID:10763:hypertension | is_implicated_in:DOID:4479:pseudohypoaldosteronism	HGNC:14540:WNK1	HGNC:17717:STK39 | HGNC:1001:BCL6 | HGNC:12854:YWHAQ | HGNC:10810:SGK1 | HGNC:391:AKT1 | HGNC:7728:NEDD4L | HGNC:5253:HSP90AA1 | HGNC:6354:KLHL3 | HGNC:2553:CUL3 | HGNC:6353:KLHL2 | HGNC:4983:HMGB1 | HGNC:2240:COPS5 | HGNC:8508:OXSR1 | HGNC:25850:RMND5A | HGNC:13731:MAEA | HGNC:14540:WNK1	HGNC:14544	ENSG00000126562	Wnk4	MGI:1917097	ENSMUSG00000035112	wnk4b	ZDB-GENE-131120-119	Yes	Yes	Yes	No	Yes	No	No	No	No	Yes	Yes	Yes	No	No	No	No	No	POINT_MUTATION	Yes	No	No	No	No	No	No	N.A.	N.A.	N.A.	N.A.	N.A.	N.A.	N.A.	N.A.	candidate	WNK4	WNK lysine deficient protein kinase 4
FOXP1	forkhead box P1	Enables several functions, including core promoter sequence-specific DNA binding activity; identical protein binding activity; and nuclear androgen receptor binding activity. Involved in several processes, including regulation of defense response; regulation of gene expression; and regulation of signal transduction. Located in nucleus. Implicated in several diseases, including Barrett's esophagus…	FLJ23741 | MGC99551 | hFKH1B | forkhead box protein P1 | glutamine-rich factor 1 | mac-1-regulated forkhead | HSPC215 | fork head-related protein like B | MGC88572 | MFH | MGC12942 | 12CC4 | QRF1 | RGD:1318576	is_marker_for:DOID:9955:hypoplastic left heart syndrome | is_marker_for:DOID:0090131:complex cortical dysplasia with other brain malformations | is_marker_for:DOID:12858:Huntington's disease | is_marker_for:DOID:6000:congestive heart failure | is_marker_for:DOID:3908:lung non-small cell carcinoma | is_implicated_in:DOID:8283:peritonitis | implicated_via_orthology:DOID:0060038:specific development…	N.A.	HGNC:2494:CTBP1 | HGNC:3823:FOXP1 | HGNC:13875:FOXP2 | HGNC:20842:FOXP4 | HGNC:30778:GATAD2B | HGNC:7410:MTA1 | HGNC:7673:NCOR2 | HGNC:3312:ELAVL1 | HGNC:7553:MYC | HGNC:6012:IL3RA | HGNC:28236:CCDC183 | HGNC:29369:UNK | HGNC:1913:RCC1 | HGNC:5136:HOXD13 | HGNC:26154:QSER1 | HGNC:10541:SATB1 | HGNC:21637:SATB2 | HGNC:2495:CTBP2 | HGNC:7568:MYH10 | HGNC:6600:LIG3 | HGNC:1160:TWNK | HGNC:2557:CUX1 …	HGNC:3823	ENSG00000114861	Foxp1	MGI:1914004	ENSMUSG00000030067	foxp1b	ZDB-GENE-041203-1	Yes	Yes	Yes	No	Yes	Yes	No	Yes	No	No	No	Yes	No	Yes	No	No	No	POINT_MUTATION	Yes	No	No	No	No	No	No	Potential	ENSG00000114861	FOXP1	unknown/uncertain	PMID:23056384. Knockdown results in loss of cilia.	0	0	0	N.A.	N.A.	N.A.
FOXP1	forkhead box P1	Enables several functions, including core promoter sequence-specific DNA binding activity; identical protein binding activity; and nuclear androgen receptor binding activity. Involved in several processes, including regulation of defense response; regulation of gene expression; and regulation of signal transduction. Located in nucleus. Implicated in several diseases, including Barrett's esophagus…	FLJ23741 | MGC99551 | hFKH1B | forkhead box protein P1 | glutamine-rich factor 1 | mac-1-regulated forkhead | HSPC215 | fork head-related protein like B | MGC88572 | MFH | MGC12942 | 12CC4 | QRF1 | RGD:1318576	is_marker_for:DOID:9955:hypoplastic left heart syndrome | is_marker_for:DOID:0090131:complex cortical dysplasia with other brain malformations | is_marker_for:DOID:12858:Huntington's disease | is_marker_for:DOID:6000:congestive heart failure | is_marker_for:DOID:3908:lung non-small cell carcinoma | is_implicated_in:DOID:8283:peritonitis | implicated_via_orthology:DOID:0060038:specific development…	N.A.	HGNC:2494:CTBP1 | HGNC:3823:FOXP1 | HGNC:13875:FOXP2 | HGNC:20842:FOXP4 | HGNC:30778:GATAD2B | HGNC:7410:MTA1 | HGNC:7673:NCOR2 | HGNC:3312:ELAVL1 | HGNC:7553:MYC | HGNC:6012:IL3RA | HGNC:28236:CCDC183 | HGNC:29369:UNK | HGNC:1913:RCC1 | HGNC:5136:HOXD13 | HGNC:26154:QSER1 | HGNC:10541:SATB1 | HGNC:21637:SATB2 | HGNC:2495:CTBP2 | HGNC:7568:MYH10 | HGNC:6600:LIG3 | HGNC:1160:TWNK | HGNC:2557:CUX1 …	HGNC:3823	ENSG00000114861	Foxp1	MGI:1914004	ENSMUSG00000030067	foxp1a	ZDB-GENE-060929-624	Yes	Yes	Yes	No	Yes	Yes	No	Yes	No	No	No	Yes	No	Yes	No	No	No	N.A.	Yes	No	No	No	No	No	No	Potential	ENSG00000114861	FOXP1	unknown/uncertain	PMID:23056384. Knockdown results in loss of cilia.	0	0	0	N.A.	N.A.	N.A.
VCL	vinculin	Enables several functions, including alpha-catenin binding activity; dystroglycan binding activity; and ubiquitin protein ligase binding activity. Involved in several processes, including cell-cell junction assembly; protein localization to cell surface; and regulation of establishment of endothelial barrier. Located in several cellular components, including cell-cell contact zone; costamere; and…	MV | vinculin isoform meta-VCL | CMD1W | MVCL | meta-vinculin | HEL114 | CMH15 | epididymis luminal protein 114 | metavinculin | VINC | RGD:1322560	is_implicated_in:DOID:11984:hypertrophic cardiomyopathy | is_implicated_in:DOID:0110321:hypertrophic cardiomyopathy 15 | is_implicated_in:DOID:0110446:dilated cardiomyopathy 1W | is_implicated_in:DOID:12930:dilated cardiomyopathy	HGNC:15979:TP63 | HGNC:3236:EGFR	HGNC:24011:ABI2 | HGNC:28153:BRME1 | HGNC:12311:TRIP6 | HGNC:1748:CDH1 | HGNC:2514:CTNNB1 | HGNC:9568:PSME1 | HGNC:2256:CORO2B | MGI:1919016:Raver1 | HGNC:11767:TGFB1I1 | HGNC:7988:NRAP | HGNC:9718:PXN | HGNC:4620:GSN | HGNC:971:BCAR1 | HGNC:12652:VASP | HGNC:14565:SORBS1 | HGNC:24098:SORBS2 | HGNC:2509:CTNNA1 | HGNC:2092:CLTC | MGI:1921331:Cep350 | HGNC:2666:DAG1 | HGNC:20766:TUBA1A | HGNC:14935…	HGNC:12665	ENSG00000035403	Vcl	MGI:98927	ENSMUSG00000021823	vcla	ZDB-GENE-050506-61	Yes	Yes	Yes	No	Yes	Yes	Yes	No	No	No	No	Yes	No	Yes	Yes	Yes	Yes	INSERTION	Yes	No	No	No	No	No	Yes	Potential	ENSG00000035403	VCL	unknown/uncertain	cytoskeletal protein associated with cell-cell and cell-matrix junctions, where it is thought to function as one of several interacting proteins involved in anchoring F-actin to the membrane. Defects in VCL are the cause of cardiomyopathy dilated type 1W MIM: 611407	0	Liu et al. 2007, Mayer et al. 2009, Nogales-Cadenas et al. 2006	cell-cell junction, mitochondria	N.A.	N.A.	N.A.
VCL	vinculin	Enables several functions, including alpha-catenin binding activity; dystroglycan binding activity; and ubiquitin protein ligase binding activity. Involved in several processes, including cell-cell junction assembly; protein localization to cell surface; and regulation of establishment of endothelial barrier. Located in several cellular components, including cell-cell contact zone; costamere; and…	MV | vinculin isoform meta-VCL | CMD1W | MVCL | meta-vinculin | HEL114 | CMH15 | epididymis luminal protein 114 | metavinculin | VINC | RGD:1322560	is_implicated_in:DOID:11984:hypertrophic cardiomyopathy | is_implicated_in:DOID:0110321:hypertrophic cardiomyopathy 15 | is_implicated_in:DOID:0110446:dilated cardiomyopathy 1W | is_implicated_in:DOID:12930:dilated cardiomyopathy	HGNC:15979:TP63 | HGNC:3236:EGFR	HGNC:24011:ABI2 | HGNC:28153:BRME1 | HGNC:12311:TRIP6 | HGNC:1748:CDH1 | HGNC:2514:CTNNB1 | HGNC:9568:PSME1 | HGNC:2256:CORO2B | MGI:1919016:Raver1 | HGNC:11767:TGFB1I1 | HGNC:7988:NRAP | HGNC:9718:PXN | HGNC:4620:GSN | HGNC:971:BCAR1 | HGNC:12652:VASP | HGNC:14565:SORBS1 | HGNC:24098:SORBS2 | HGNC:2509:CTNNA1 | HGNC:2092:CLTC | MGI:1921331:Cep350 | HGNC:2666:DAG1 | HGNC:20766:TUBA1A | HGNC:14935…	HGNC:12665	ENSG00000035403	Vcl	MGI:98927	ENSMUSG00000021823	vclb	ZDB-GENE-131017-1	Yes	Yes	Yes	No	Yes	Yes	Yes	No	No	No	No	Yes	No	Yes	Yes	Yes	No	N.A.	Yes	No	No	No	No	No	Yes	Potential	ENSG00000035403	VCL	unknown/uncertain	cytoskeletal protein associated with cell-cell and cell-matrix junctions, where it is thought to function as one of several interacting proteins involved in anchoring F-actin to the membrane. Defects in VCL are the cause of cardiomyopathy dilated type 1W MIM: 611407	0	Liu et al. 2007, Mayer et al. 2009, Nogales-Cadenas et al. 2006	cell-cell junction, mitochondria	N.A.	N.A.	N.A.
AGBL2	AGBL carboxypeptidase 2	Predicted to enable metallocarboxypeptidase activity. Predicted to be involved in proteolysis. Located in centriole and ciliary basal body.	ATP/GTP-binding protein-like 2 | ATP/GTP binding protein like 2 | cytoplasmic carboxypeptidase 2 | FLJ23598 | testis tissue sperm-binding protein Li 96mP | cytosolic carboxypeptidase 2 | ATP/GTP binding protein-like 2 | CCP2 | RGD:1602682	N.A.	N.A.	HGNC:11998:TP53 | HGNC:15979:TP63 | HGNC:12003:TP73 | HGNC:12011:TPM2 | HGNC:7702:NDUFB7 | HGNC:29972:CEP70 | HGNC:8052:NUDT5	HGNC:26296	ENSG00000285501	Agbl2	MGI:2443254	ENSMUSG00000040812	agbl2	ZDB-GENE-070719-6	Yes	Yes	Yes	No	Yes	No	No	No	No	No	No	Yes	No	Yes	No	Yes	No	POINT_MUTATION	Yes	No	No	No	No	No	Yes	N.A.	N.A.	N.A.	N.A.	N.A.	N.A.	N.A.	N.A.	N.A.	N.A.	N.A.
ASPH	aspartate beta-hydroxylase	Enables calcium ion binding activity. Involved in several processes, including positive regulation of nitrogen compound metabolic process; positive regulation of transport; and response to ATP. Located in cortical endoplasmic reticulum; endoplasmic reticulum membrane; and plasma membrane. Implicated in cholangiocarcinoma.	CASQ2BP1 | BAH | aspartyl/asparaginyl-beta-hydroxylase | junctate | peptide-aspartate beta-dioxygenase | cardiac junctin | humbug | AAH | junctin | ASP beta-hydroxylase | aspartyl/asparaginyl beta-hydroxylase | HAAH | FDLAB | A beta H-J-J | JCTN | RGD:1323751	is_implicated_in:DOID:4947:cholangiocarcinoma	N.A.	HGNC:11280:SQSTM1 | HGNC:2553:CUL3 | HGNC:620:APP | MGI:96067:Htt | HGNC:28949:IQCB1 | HGNC:7873:NOS2 | HGNC:11571:TARDBP | HGNC:752:GET3 | HGNC:17664:NECTIN3 | HGNC:4962:HLA-E | HGNC:9585:PTCH1 | HGNC:17187:OLFM1 | HGNC:24526:ATL3 | HGNC:26113:TCTN1 | HGNC:26076:MCUB | HGNC:23526:MCU | HGNC:24592:STEAP3 | HGNC:17865:FAM162A | HGNC:26042:TMEM160 | HGNC:11439:STX4 | HGNC:25055:SMDT1 | HGNC:18828:N…	HGNC:757	ENSG00000198363	Asph	MGI:1914186	ENSMUSG00000028207	asph	ZDB-GENE-031112-5	Yes	Yes	Yes	No	Yes	No	No	No	No	No	No	Yes	No	No	No	No	No	POINT_MUTATION	Yes	No	No	No	No	No	No	Potential	ENSG00000198363	ASPH	unknown/uncertain	aspartate beta-hydroxylase, no link with cilia.	0	Chen et al. 2006, Laurencon et al. 2007	ER, Plasma membrane	N.A.	N.A.	N.A.
ASPH	aspartate beta-hydroxylase	Enables calcium ion binding activity. Involved in several processes, including positive regulation of nitrogen compound metabolic process; positive regulation of transport; and response to ATP. Located in cortical endoplasmic reticulum; endoplasmic reticulum membrane; and plasma membrane. Implicated in cholangiocarcinoma.	CASQ2BP1 | BAH | aspartyl/asparaginyl-beta-hydroxylase | junctate | peptide-aspartate beta-dioxygenase | cardiac junctin | humbug | AAH | junctin | ASP beta-hydroxylase | aspartyl/asparaginyl beta-hydroxylase | HAAH | FDLAB | A beta H-J-J | JCTN | RGD:1323751	is_implicated_in:DOID:4947:cholangiocarcinoma	N.A.	HGNC:11280:SQSTM1 | HGNC:2553:CUL3 | HGNC:620:APP | MGI:96067:Htt | HGNC:28949:IQCB1 | HGNC:7873:NOS2 | HGNC:11571:TARDBP | HGNC:752:GET3 | HGNC:17664:NECTIN3 | HGNC:4962:HLA-E | HGNC:9585:PTCH1 | HGNC:17187:OLFM1 | HGNC:24526:ATL3 | HGNC:26113:TCTN1 | HGNC:26076:MCUB | HGNC:23526:MCU | HGNC:24592:STEAP3 | HGNC:17865:FAM162A | HGNC:26042:TMEM160 | HGNC:11439:STX4 | HGNC:25055:SMDT1 | HGNC:18828:N…	HGNC:757	ENSG00000198363	Asph	MGI:1914186	ENSMUSG00000028207	unm_hu7910	ZDB-GENE-120727-22	Yes	Yes	Yes	No	Yes	No	No	No	No	No	No	Yes	No	No	No	No	No	POINT_MUTATION	Yes	No	No	No	No	No	No	Potential	ENSG00000198363	ASPH	unknown/uncertain	aspartate beta-hydroxylase, no link with cilia.	0	Chen et al. 2006, Laurencon et al. 2007	ER, Plasma membrane	N.A.	N.A.	N.A.
CLRN1	clarin 1	Involved in several processes, including equilibrioception; photoreceptor cell maintenance; and sensory perception of sound. Acts upstream of or within actin filament organization; cell motility; and positive regulation of lamellipodium assembly. Located in lamellipodium; microvillus; and plasma membrane. Implicated in Usher syndrome type 3A and retinitis pigmentosa 61.	clarin-1 | RP61 | USH3 | USH3A | Usher syndrome type-3 protein | usher syndrome type iii a | RGD:737108	implicated_via_orthology:DOID:10584:retinitis pigmentosa | implicated_via_orthology:DOID:0050439:Usher syndrome | implicated_via_orthology:DOID:0110841:Usher syndrome type 3A | is_implicated_in:DOID:0110841:Usher syndrome type 3A | is_implicated_in:DOID:0110373:retinitis pigmentosa 61	N.A.	HGNC:20342:ZDHHC15 | HGNC:30414:TMEM147 | HGNC:16046:UNC50 | HGNC:25645:DRAM1 | HGNC:8003:NRM | HGNC:11878:TMPRSS4 | HGNC:1280:TMEM50B | HGNC:7064:MGST3 | HGNC:21870:TMEM140 | HGNC:23161:ALG8 | HGNC:2040:CLDN19 | HGNC:6149:ITGAM | HGNC:19721:CANT1 | HGNC:29000:C2CD2L | HGNC:4020:FUT9 | HGNC:28601:TMEM31 | HGNC:28448:TMEM86B | HGNC:30800:TMIE | HGNC:28156:MFSD5 | HGNC:28309:BRICD5 | HGNC:25363:TME…	HGNC:12605	ENSG00000163646	Clrn1	MGI:2388124	ENSMUSG00000043850	clrn1	ZDB-GENE-040718-420	Yes	Yes	Yes	No	Yes	No	No	No	No	Yes	No	Yes	No	Yes	No	Yes	No	N.A.	Yes	No	Yes	No	No	No	Yes	Potential	ENSG00000163646	CLRN1	unknown/uncertain	RP61, USH3A OMIM 606397 therefore presumably a cilia protein BUT no evidence of the protein at the basal body or cilium	0	0	Plasma membrane	N.A.	N.A.	N.A.
CRB3	crumbs cell polarity complex component 3	Enables SH3 domain binding activity. Involved in protein localization to plasma membrane. Located in cell junction.	crumbs 3 | crumbs homolog 3 | crumbs family member 3 | crumbs 3, cell polarity complex component | crumbs protein homolog 3 | RGD:1348954	N.A.	N.A.	HGNC:16245:PARD6B | HGNC:32672:WDR83 | HGNC:9532:PSMA3 | HGNC:18669:PALS1 | HGNC:20182:SLC39A9 | HGNC:4551:TECR | HGNC:17164:BCL2L13 | HGNC:5013:HMOX1 | HGNC:17793:VTI1B | HGNC:9087:PLP2 | HGNC:18553:PLLP | HGNC:5014:HMOX2 | HGNC:9794:RABAC1 | HGNC:14562:BET1 | HGNC:10759:SERP1 | HGNC:30791:UBIAD1 | HGNC:12642:VAMP1 | HGNC:11440:STX5 | HGNC:24925:FUNDC2 | HGNC:7686:NDUFA3 | HGNC:10755:SERF1A | HG…	HGNC:20237	ENSG00000130545	Crb3	MGI:2670904	ENSMUSG00000044279	crb3a	ZDB-GENE-060610-2	Yes	Yes	Yes	No	Yes	Yes	No	Yes	Yes	Yes	Yes	Yes	No	No	No	Yes	Yes	N.A.	Yes	No	No	No	No	No	Yes	Gold Standard	ENSG00000130545	CRB3	crumbs homolog 3 (Drosophila) [Source:HGNC Symbol;Acc:20237]	Localises to cilia, required for ciliogenesis PMID:15324661, possibly via an interaction with importin beta. Specific cilia isoform CRB3-CLPI PMID:17646395	PMID:15324661, PMID:17646395	0	Ciliary Membrane	candidate	CRB3	crumbs 3, cell polarity complex component
CRB3	crumbs cell polarity complex component 3	Enables SH3 domain binding activity. Involved in protein localization to plasma membrane. Located in cell junction.	crumbs 3 | crumbs homolog 3 | crumbs family member 3 | crumbs 3, cell polarity complex component | crumbs protein homolog 3 | RGD:1348954	N.A.	N.A.	HGNC:16245:PARD6B | HGNC:32672:WDR83 | HGNC:9532:PSMA3 | HGNC:18669:PALS1 | HGNC:20182:SLC39A9 | HGNC:4551:TECR | HGNC:17164:BCL2L13 | HGNC:5013:HMOX1 | HGNC:17793:VTI1B | HGNC:9087:PLP2 | HGNC:18553:PLLP | HGNC:5014:HMOX2 | HGNC:9794:RABAC1 | HGNC:14562:BET1 | HGNC:10759:SERP1 | HGNC:30791:UBIAD1 | HGNC:12642:VAMP1 | HGNC:11440:STX5 | HGNC:24925:FUNDC2 | HGNC:7686:NDUFA3 | HGNC:10755:SERF1A | HG…	HGNC:20237	ENSG00000130545	Crb3	MGI:2670904	ENSMUSG00000044279	crb3b	ZDB-GENE-060610-3	Yes	Yes	Yes	No	Yes	Yes	No	Yes	Yes	Yes	Yes	Yes	No	No	No	No	No	N.A.	No	No	No	No	No	No	No	Gold Standard	ENSG00000130545	CRB3	crumbs homolog 3 (Drosophila) [Source:HGNC Symbol;Acc:20237]	Localises to cilia, required for ciliogenesis PMID:15324661, possibly via an interaction with importin beta. Specific cilia isoform CRB3-CLPI PMID:17646395	PMID:15324661, PMID:17646395	0	Ciliary Membrane	candidate	CRB3	crumbs 3, cell polarity complex component
DISC1	DISC1 scaffold protein	Enables identical protein binding activity. Involved in several processes, including neuron migration; positive regulation of Wnt signaling pathway; and positive regulation of neuroblast proliferation. Acts upstream of or within non-motile cilium assembly. Located in several cellular components, including ciliary base; cytoskeleton; and mitochondrion. Is active in several cellular components, inc…	Putative uncharacterized protein C1orf136 | disrupted in schizophrenia 1 | disrupted in schizophrenia 1 protein | C1orf136 | SCZD9 | FLJ21640 | KIAA0457 | FLJ41105 | FLJ13381 | FLJ25311 | RGD:736704	is_marker_for:DOID:1470:major depressive disorder | is_marker_for:DOID:5419:schizophrenia | is_marker_for:DOID:303:substance-related disorder | implicated_via_orthology:DOID:1595:melancholic depression | implicated_via_orthology:DOID:5419:schizophrenia | is_implicated_in:DOID:2468:psychotic disorder | is_implicated_in:DOID:12849:autistic disorder | is_implicated_in:DOID:3312:bipolar disorder | is…	HGNC:2444:CSK	HGNC:3659:FEZ1 | HGNC:790:ATF5 | HGNC:20092:ATF7IP | HGNC:2202:COL4A1 | HGNC:25815:CEP63 | HGNC:26821:CCDC141 | HGNC:1166:RASSF7 | HGNC:6183:ITSN1 | HGNC:29264:CEP126 | HGNC:17861:TRAF3IP1 | HGNC:17620:NDEL1 | HGNC:13727:RANBP9 | HGNC:164:ACTN2 | HGNC:6835:MAP1A | HGNC:14896:SPTBN4 | HGNC:17089:SYNE1 | HGNC:12852:YWHAG | HGNC:1985:CIT | HGNC:6299:KCNQ5 | HGNC:786:ATF4 | HGNC:3273:EIF3H | HGNC:604…	HGNC:2888	ENSG00000162946	Disc1	MGI:2447658	ENSMUSG00000043051	disc1	ZDB-GENE-090122-1	Yes	Yes	Yes	No	Yes	No	No	No	No	Yes	No	Yes	No	Yes	Yes	Yes	No	POINT_MUTATION	Yes	No	No	No	No	No	Yes	Gold Standard	ENSG00000162946	DISC1	disrupted in schizophrenia 1 [Source:HGNC Symbol;Acc:2888]	Localized to the plasma membrane of neuronal cilia and NIH3T3 cells PMID: 20531939	PMID:20531939	Nogales-Cadenas et al. 2006	Centrosome	candidate	DISC1	disrupted in schizophrenia 1
FLNA	filamin A	Enables several functions, including enzyme binding activity; protein homodimerization activity; and signaling receptor binding activity. Involved in several processes, including negative regulation of nitrogen compound metabolic process; positive regulation of transport; and protein localization to membrane. Acts upstream of or within mitotic spindle assembly. Located in several cellular compone…	DKFZp434P031 | FLN1 | FMD | actin binding protein 280 | MNS | filamin-A | CVD1 | XLVD | filamin A, alpha | CSBS | XMVD | OPD1 | OPD2 | FGS2 | endothelial actin-binding protein | filamin-1 | non-muscle filamin | ABP-280 | filamin 1 | alpha filamin | FG syndrome 2 | alpha-filamin | ABPX | FLN | OPD | FLN-A | FLJ43642 | NHBP | RGD:1354471	is_marker_for:DOID:13515:tuberous sclerosis | is_marker_for:DOID:1826:epilepsy | is_marker_for:DOID:14004:thoracic aortic aneurysm | implicated_via_orthology:DOID:0080096:myofibrillar myopathy 5 | implicated_via_orthology:DOID:423:myopathy | implicated_via_orthology:DOID:0111190:distal myopathy 4 | implicated_via_orthology:DOID:0050454:periventricular nodular heterotopia | is_implicated_in:DOID:0…	HGNC:3594:FASN | HGNC:30424:SPPL3	HGNC:3024:DRD3 | HGNC:6153:ITGB1 | HGNC:12687:VHL | HGNC:24319:CMIP | HGNC:644:AR | HGNC:12303:TRIO | HGNC:1514:CASR | HGNC:1101:BRCA2 | HGNC:7905:NPHP1 | HGNC:3755:FLNB | HGNC:6156:ITGB3 | HGNC:6161:ITGB6 | HGNC:2705:DCN | HGNC:3023:DRD2 | RGD:619857:Grm7 | HGNC:3541:F3 | HGNC:6162:ITGB7 | HGNC:12032:TRAF2 | HGNC:9839:RALA | HGNC:4439:GP1BA | HGNC:29605:SH2B3 | HGNC:21015:FILIP1 | HGNC:27346:OTU…	HGNC:3754	ENSG00000196924	Flna	MGI:95556	ENSMUSG00000031328	flna	ZDB-GENE-030131-2145	Yes	Yes	Yes	No	Yes	Yes	No	Yes	No	No	No	Yes	No	Yes	Yes	Yes	Yes	INDEL	Yes	No	No	No	No	No	Yes	Gold Standard	ENSG00000196924	FLNA	filamin A, alpha [Source:HGNC Symbol;Acc:3754]	Interacts with meckelin (TMEM67) and MKS1. At base of cilium. Knockdown leads to reduced numbers of cilia. PMID:22121117	PMID:22121117	Liu et al. 2007, Mayer et al. 2009	Basal body	N.A.	N.A.	N.A.
GLI2	GLI family zinc finger 2	Enables several functions, including DNA-binding transcription factor activity; promoter-specific chromatin binding activity; and zinc ion binding activity. Involved in several processes, including cellular response to virus; hair follicle morphogenesis; and regulation of nucleobase-containing compound metabolic process. Located in nucleolus and nucleoplasm. Implicated in Culler-Jones syndrome; h…	oncogene GLI2 | zinc finger protein GLI2 | GLI-Kruppel family member GLI2 | HPE9 | GLI family zinc finger protein 2 | glioma-associated oncogene family zinc finger 2 | PHS2 | tax helper protein 2 | CJS | tax helper protein 1 | THP2 | tax-responsive element-25-bp sequence binding protein | tax-responsive element-2 holding protein | THP1 | RGD:1606840	is_marker_for:DOID:13608:biliary atresia | is_implicated_in:DOID:0080016:spina bifida | implicated_via_orthology:DOID:0050338:primary bacterial infectious disease | biomarker_via_orthology:DOID:0080171:esophageal atresia/tracheoesophageal fistula | is_implicated_in:DOID:0080328:Culler-Jones syndrome | is_implicated_in:DOID:0110873:holoprosencephaly 9	N.A.	HGNC:2345:CREB1 | HGNC:16466:SUFU | HGNC:12872:ZIC1 | HGNC:12873:ZIC2 | HGNC:17209:STK36 | HGNC:4852:HDAC1 | HGNC:10896:SKI | HGNC:11254:SPOP | HGNC:12630:USP7 | MGI:1345643:Sufu | HGNC:2553:CUL3 | HGNC:12620:USP21 | HGNC:5045:HNRNPL | HGNC:14661:EGLN3 | HGNC:10067:RNF4 | HGNC:11542:TAF9 | HGNC:1144:BTRC | HGNC:644:AR | HGNC:24500:VIRMA | HGNC:20351:OTUB2 | HGNC:24605:ZNF521 | HGNC:7113:MKRN2 | H…	HGNC:4318	ENSG00000074047	Gli2	MGI:95728	ENSMUSG00000048402	gli2b	ZDB-GENE-050523-1	Yes	Yes	Yes	No	Yes	Yes	No	Yes	No	No	No	Yes	No	No	No	Yes	No	POINT_MUTATION	Yes	No	No	No	No	No	Yes	Gold Standard	ENSG00000074047	GLI2	GLI family zinc finger 2 [Source:HGNC Symbol;Acc:4318]	Localizes together with other Hh proteins to tip of cilium	PMID:16254602	Blacque et al. 2005	Ciliary Tip	established	GLI2	GLI family zinc finger 2
GLI2	GLI family zinc finger 2	Enables several functions, including DNA-binding transcription factor activity; promoter-specific chromatin binding activity; and zinc ion binding activity. Involved in several processes, including cellular response to virus; hair follicle morphogenesis; and regulation of nucleobase-containing compound metabolic process. Located in nucleolus and nucleoplasm. Implicated in Culler-Jones syndrome; h…	oncogene GLI2 | zinc finger protein GLI2 | GLI-Kruppel family member GLI2 | HPE9 | GLI family zinc finger protein 2 | glioma-associated oncogene family zinc finger 2 | PHS2 | tax helper protein 2 | CJS | tax helper protein 1 | THP2 | tax-responsive element-25-bp sequence binding protein | tax-responsive element-2 holding protein | THP1 | RGD:1606840	is_marker_for:DOID:13608:biliary atresia | is_implicated_in:DOID:0080016:spina bifida | implicated_via_orthology:DOID:0050338:primary bacterial infectious disease | biomarker_via_orthology:DOID:0080171:esophageal atresia/tracheoesophageal fistula | is_implicated_in:DOID:0080328:Culler-Jones syndrome | is_implicated_in:DOID:0110873:holoprosencephaly 9	N.A.	HGNC:2345:CREB1 | HGNC:16466:SUFU | HGNC:12872:ZIC1 | HGNC:12873:ZIC2 | HGNC:17209:STK36 | HGNC:4852:HDAC1 | HGNC:10896:SKI | HGNC:11254:SPOP | HGNC:12630:USP7 | MGI:1345643:Sufu | HGNC:2553:CUL3 | HGNC:12620:USP21 | HGNC:5045:HNRNPL | HGNC:14661:EGLN3 | HGNC:10067:RNF4 | HGNC:11542:TAF9 | HGNC:1144:BTRC | HGNC:644:AR | HGNC:24500:VIRMA | HGNC:20351:OTUB2 | HGNC:24605:ZNF521 | HGNC:7113:MKRN2 | H…	HGNC:4318	ENSG00000074047	Gli2	MGI:95728	ENSMUSG00000048402	gli2a	ZDB-GENE-990706-8	Yes	Yes	Yes	No	Yes	Yes	No	Yes	No	No	No	Yes	No	Yes	No	Yes	No	UNSPECIFIED	Yes	Yes	No	No	No	Yes	Yes	Gold Standard	ENSG00000074047	GLI2	GLI family zinc finger 2 [Source:HGNC Symbol;Acc:4318]	Localizes together with other Hh proteins to tip of cilium	PMID:16254602	Blacque et al. 2005	Ciliary Tip	established	GLI2	GLI family zinc finger 2
GSN	gelsolin	Enables calcium ion binding activity; cytoskeletal protein binding activity; and phosphatidylinositol 3-kinase catalytic subunit binding activity. Involved in several processes, including actin polymerization or depolymerization; amyloid fibril formation; and regulation of actin filament organization. Located in several cellular components, including actin cytoskeleton; extracellular space; and s…	actin-depolymerizing factor | DKFZp313L0718 | brevin | AGEL | ADF | RGD:1346375	is_marker_for:DOID:3526:cerebral infarction | is_marker_for:DOID:5844:myocardial infarction | is_marker_for:DOID:9159:gas gangrene | is_marker_for:DOID:8481:rheumatic myocarditis | is_marker_for:DOID:10591:pre-eclampsia | biomarker_via_orthology:DOID:5844:myocardial infarction | biomarker_via_orthology:DOID:1459:hypothyroidism | biomarker_via_orthology:DOID:850:lung disease | is_implicated_in:DOI…	N.A.	HGNC:1505:CASP4 | HGNC:9276:PPM1B | HGNC:644:AR | HGNC:17717:STK39 | HGNC:9612:PTK2B | HGNC:11983:TOM1L1 | HGNC:129:ACTA1 | HGNC:12669:VDAC1 | HGNC:3778:FN1 | HGNC:8975:PIK3CA | HGNC:9611:PTK2 | HGNC:12665:VCL | HGNC:9718:PXN | HGNC:11283:SRC | HGNC:9645:PTPN12 | HGNC:620:APP | HGNC:9065:PLCG1 | HGNC:166:ACTN4 | HGNC:9561:PSMD4 | HGNC:3467:ESR1 | HGNC:711:ARRB1 | HGNC:712:ARRB2 | HGNC:19248:UBE2Q…	HGNC:4620	ENSG00000148180	Gsn	MGI:95851	ENSMUSG00000026879	gsnb	ZDB-GENE-030131-8567	Yes	Yes	Yes	No	Yes	Yes	No	Yes	No	No	No	Yes	No	No	No	No	No	POINT_MUTATION	Yes	No	No	No	No	No	No	Potential	ENSG00000148180	GSN	unknown/uncertain	Mutated in Amyloidosis, Finnish type OMIM 137350.	0	Kim et al. 2010, Liu et al. 2007, Mayer et al. 2008, Mayer et al. 2009	0	N.A.	N.A.	N.A.
GSN	gelsolin	Enables calcium ion binding activity; cytoskeletal protein binding activity; and phosphatidylinositol 3-kinase catalytic subunit binding activity. Involved in several processes, including actin polymerization or depolymerization; amyloid fibril formation; and regulation of actin filament organization. Located in several cellular components, including actin cytoskeleton; extracellular space; and s…	actin-depolymerizing factor | DKFZp313L0718 | brevin | AGEL | ADF | RGD:1346375	is_marker_for:DOID:3526:cerebral infarction | is_marker_for:DOID:5844:myocardial infarction | is_marker_for:DOID:9159:gas gangrene | is_marker_for:DOID:8481:rheumatic myocarditis | is_marker_for:DOID:10591:pre-eclampsia | biomarker_via_orthology:DOID:5844:myocardial infarction | biomarker_via_orthology:DOID:1459:hypothyroidism | biomarker_via_orthology:DOID:850:lung disease | is_implicated_in:DOI…	N.A.	HGNC:1505:CASP4 | HGNC:9276:PPM1B | HGNC:644:AR | HGNC:17717:STK39 | HGNC:9612:PTK2B | HGNC:11983:TOM1L1 | HGNC:129:ACTA1 | HGNC:12669:VDAC1 | HGNC:3778:FN1 | HGNC:8975:PIK3CA | HGNC:9611:PTK2 | HGNC:12665:VCL | HGNC:9718:PXN | HGNC:11283:SRC | HGNC:9645:PTPN12 | HGNC:620:APP | HGNC:9065:PLCG1 | HGNC:166:ACTN4 | HGNC:9561:PSMD4 | HGNC:3467:ESR1 | HGNC:711:ARRB1 | HGNC:712:ARRB2 | HGNC:19248:UBE2Q…	HGNC:4620	ENSG00000148180	Gsn	MGI:95851	ENSMUSG00000026879	gsna	ZDB-GENE-030131-9653	Yes	Yes	Yes	No	Yes	Yes	No	Yes	No	No	No	Yes	No	No	No	No	No	POINT_MUTATION	Yes	No	No	No	No	No	No	Potential	ENSG00000148180	GSN	unknown/uncertain	Mutated in Amyloidosis, Finnish type OMIM 137350.	0	Kim et al. 2010, Liu et al. 2007, Mayer et al. 2008, Mayer et al. 2009	0	N.A.	N.A.	N.A.
HTR6	5-hydroxytryptamine receptor 6	Predicted to enable G protein-coupled serotonin receptor activity and neurotransmitter receptor activity. Involved in positive regulation of TOR signaling. Predicted to be located in plasma membrane. Predicted to be active in dendrite. Implicated in Alzheimer's disease.	5-HT6 | 5-hydroxytryptamine (serotonin) receptor 6, G protein-coupled | 5-HT-6 | serotonin receptor 6 | 5-HT6R | RGD:733226	is_implicated_in:DOID:10652:Alzheimer's disease	N.A.	HGNC:2240:COPS5 | HGNC:795:ATM | HGNC:882:ATR | HGNC:10549:ATXN10 | HGNC:30689:CAND2 | HGNC:1774:CDK5 | HGNC:2092:CLTC | HGNC:24304:NCAPG | HGNC:18619:COG3 | HGNC:2237:COPG2 | HGNC:2974:DNM2 | HGNC:24968:EXOC2 | HGNC:9853:IPO8 | HGNC:29029:TTI1 | HGNC:3942:MTOR | HGNC:17597:NCDN | HGNC:7765:NF1 | HGNC:8016:NSF | HGNC:9851:RANBP6 | HGNC:30287:RPTOR | HGNC:30045:SMG1 | HGNC:11581:TBCD | HGNC:29099:…	HGNC:5301	ENSG00000158748	Htr6	MGI:1196627	ENSMUSG00000028747	htr6	ZDB-GENE-030131-7839	Yes	Yes	Yes	No	Yes	No	No	No	No	No	No	Yes	No	No	No	No	No	N.A.	No	No	No	No	No	No	No	Gold Standard	ENSG00000158748	HTR6	5-hydroxytryptamine (serotonin) receptor 6, G protein-coupled [Source:HGNC Symbol;Acc:5301]	Localises to the plasma membrane of neuronal cilia in the rat brain. PMID:10924708	PMID:10924708	0	Ciliary Membrane	candidate	HTR6	5-hydroxytryptamine receptor 6
KCNJ16	potassium inwardly rectifying channel subfamily J member 16	Predicted to enable inward rectifier potassium channel activity. Predicted to be involved in potassium ion import across plasma membrane and regulation of monoatomic ion transmembrane transport. Predicted to be located in basolateral plasma membrane. Predicted to be part of monoatomic ion channel complex. Predicted to be active in plasma membrane.	MGC33717 | potassium voltage-gated channel subfamily J member 16 | potassium inwardly-rectifying channel, subfamily J, member 16 | HKTD | inward rectifier K(+) channel Kir5.1 | inward rectifier K+ channel KIR5.1 | KIR5.1 | BIR9 | potassium channel, inwardly rectifying subfamily J member 16 | potassium channel, inwardly rectifying subfamily J, member 16 | inward rectifier potassium channel 16 | RG…	implicated_via_orthology:DOID:4500:hypokalemia | implicated_via_orthology:DOID:0050758:metabolic acidosis	N.A.	HGNC:7727:NEDD4 | HGNC:6256:KCNJ10	HGNC:6262	ENSG00000153822	Kcnj16	MGI:1314842	ENSMUSG00000051497	kcnj16a	ZDB-GENE-130603-81	Yes	Yes	Yes	No	Yes	No	No	No	No	No	No	Yes	No	No	No	No	No	N.A.	No	No	No	No	No	No	No	N.A.	N.A.	N.A.	N.A.	N.A.	N.A.	N.A.	N.A.	N.A.	N.A.	N.A.
KIF17	kinesin family member 17	Predicted to enable ATP hydrolysis activity; microtubule binding activity; and plus-end-directed microtubule motor activity. Predicted to be involved in anterograde dendritic transport of neurotransmitter receptor complex and cell projection organization. Predicted to act upstream of or within microtubule-based process; protein-containing complex localization; and vesicle-mediated transport. Pred…	KIF3-related motor protein | KIF17B | KIF17 variant protein | KIAA1405 | KIF3X | KLP-2 | kinesin-like protein KIF17 | OSM-3 | RGD:1344438	N.A.	N.A.	HGNC:6849:MAP3K10 | HGNC:6850:MAP3K11 | HGNC:4238:GFI1B | HGNC:1736:CDC42 | MGI:88351:Cdk1 | MGI:1330312:Magoh | HGNC:4023:FXR1 | HGNC:6401:TNPO1	HGNC:19167	ENSG00000117245	Kif17	MGI:1098229	ENSMUSG00000028758	kif17	ZDB-GENE-080724-12	Yes	Yes	Yes	No	Yes	No	No	No	No	No	No	Yes	No	Yes	No	Yes	Yes	POINT_MUTATION	Yes	No	No	No	No	No	Yes	Gold Standard	ENSG00000117245	KIF17	kinesin family member 17 [Source:HGNC Symbol;Acc:19167]	Kinesin 2 motor, active in antergrade IFT PMID: 18304522, PMID: 16782012	PMID:18304522, PMID:16782012	Arnaiz et al. 2010, Wigge et al. 1998	Ciliary Tip	candidate	KIF17	kinesin family member 17
PTPRQ	protein tyrosine phosphatase receptor type Q	Predicted to enable protein tyrosine phosphatase activity. Involved in regulation of fat cell differentiation. Predicted to be located in membrane and stereocilium bundle. Predicted to be part of receptor complex. Implicated in autosomal dominant nonsyndromic deafness 73 and autosomal recessive nonsyndromic deafness 84A.	DFNB84A | DFNA73 | phosphotidylinositol phosphatase PTPRQ | PTPGMC1 | protein-tyrosine phosphatase, receptor-type, expressed by glomerular mesangial cells | phosphatidylinositol phosphatase PTPRQ | PTP-RQ | receptor-type tyrosine-protein phosphatase Q | R-PTP-Q | DFNB84 | RGD:1345897	implicated_via_orthology:DOID:934:viral infectious disease | is_implicated_in:DOID:0080269:autosomal dominant nonsyndromic deafness 73 | is_implicated_in:DOID:0110529:autosomal recessive nonsyndromic deafness 84A	N.A.	HGNC:3185:EEA1 | HGNC:23352:PIBF1 | HGNC:20073:SNX27 | HGNC:11075:NHERF1 | HGNC:21575:AHI1 | HGNC:815:ATP2B2 | HGNC:11076:NHERF2 | HGNC:12691:EZR | HGNC:6514:LATS1	HGNC:9679	ENSG00000139304	Ptprq	MGI:1096349	ENSMUSG00000035916	ptprq	ZDB-GENE-050419-183	Yes	Yes	Yes	No	Yes	No	No	No	No	No	No	Yes	No	No	Yes	No	No	POINT_MUTATION	Yes	No	No	No	No	No	No	Potential	ENSG00000139304	PTPRQ	unknown/uncertain	Mutated in DFNB84 OMIM 613391, No published cilia localisation but stereocilia misaligned or absent in mutant mice	0	0	0	N.A.	N.A.	N.A.
SYNE1	spectrin repeat containing nuclear envelope protein 1	Enables several functions, including cytoskeleton-nuclear membrane anchor activity; identical protein binding activity; and lamin binding activity. Involved in Golgi organization; muscle cell differentiation; and nuclear matrix anchoring at nuclear membrane. Located in several cellular components, including P-body; nucleus; and postsynaptic membrane. Part of meiotic nuclear membrane microtubule t…	AMC3 | myocyte nuclear envelope protein 1 | SCAR8 | CPG2 full length | KIAA0796 | FLJ30878 | KIAA1756 | 8B | KASH1 | synaptic nuclei expressed gene 1 | nuclear envelope spectrin repeat protein 1 | FLJ41140 | dJ45H2.2 | nesprin 1 | DKFZp781J13156 | ARCA1 | CPG2 | MYNE1 | KASH domain-containing protein 1 | enaptin | chromosome 6 open reading frame 98 | KIAA1262 | AMCM | nuclear envelope spectrin re…	implicated_via_orthology:DOID:11726:Emery-Dreifuss muscular dystrophy | is_implicated_in:DOID:0080954:arthrogryposis multiplex congenita | is_implicated_in:DOID:3312:bipolar disorder | is_implicated_in:DOID:0111618:autosomal recessive spinocerebellar ataxia 8 | is_implicated_in:DOID:0050753:cerebellar ataxia | is_implicated_in:DOID:0070249:autosomal dominant Emery-Dreifuss muscular dystrophy 4 | …	N.A.	HGNC:17089:SYNE1 | HGNC:2888:DISC1 | HGNC:7525:MUSK | HGNC:6636:LMNA | HGNC:3331:EMD | HGNC:583:APC | HGNC:1736:CDC42 | HGNC:11729:TERF2 | MGI:1914453:Nde1 | HGNC:1743:CDC5L | HGNC:17328:DTNBP1 | HGNC:25815:CEP63 | HGNC:17620:NDEL1 | HGNC:10827:SH3BP5 | HGNC:30765:TNIK | HGNC:18587:SUN1 | HGNC:14210:SUN2 | HGNC:29020:ECPAS | HGNC:29092:OBSL1 | HGNC:3527:EZH2 | HGNC:17101:SUZ12 | HGNC:10061:RNF2 |…	HGNC:17089	ENSG00000131018	Syne1	MGI:1927152	ENSMUSG00000096054	syne1a	ZDB-GENE-030131-4172	Yes	Yes	Yes	No	Yes	Yes	No	Yes	No	No	No	Yes	No	Yes	Yes	No	No	POINT_MUTATION	Yes	No	No	No	No	No	No	Potential	ENSG00000131018	SYNE1	unknown/uncertain	PMID:23056384. Knockdown results in loss of cilia.	0	Liu et al. 2007, Stubbs et al. 2008	0	N.A.	N.A.	N.A.
SYNE1	spectrin repeat containing nuclear envelope protein 1	Enables several functions, including cytoskeleton-nuclear membrane anchor activity; identical protein binding activity; and lamin binding activity. Involved in Golgi organization; muscle cell differentiation; and nuclear matrix anchoring at nuclear membrane. Located in several cellular components, including P-body; nucleus; and postsynaptic membrane. Part of meiotic nuclear membrane microtubule t…	AMC3 | myocyte nuclear envelope protein 1 | SCAR8 | CPG2 full length | KIAA0796 | FLJ30878 | KIAA1756 | 8B | KASH1 | synaptic nuclei expressed gene 1 | nuclear envelope spectrin repeat protein 1 | FLJ41140 | dJ45H2.2 | nesprin 1 | DKFZp781J13156 | ARCA1 | CPG2 | MYNE1 | KASH domain-containing protein 1 | enaptin | chromosome 6 open reading frame 98 | KIAA1262 | AMCM | nuclear envelope spectrin re…	implicated_via_orthology:DOID:11726:Emery-Dreifuss muscular dystrophy | is_implicated_in:DOID:0080954:arthrogryposis multiplex congenita | is_implicated_in:DOID:3312:bipolar disorder | is_implicated_in:DOID:0111618:autosomal recessive spinocerebellar ataxia 8 | is_implicated_in:DOID:0050753:cerebellar ataxia | is_implicated_in:DOID:0070249:autosomal dominant Emery-Dreifuss muscular dystrophy 4 | …	N.A.	HGNC:17089:SYNE1 | HGNC:2888:DISC1 | HGNC:7525:MUSK | HGNC:6636:LMNA | HGNC:3331:EMD | HGNC:583:APC | HGNC:1736:CDC42 | HGNC:11729:TERF2 | MGI:1914453:Nde1 | HGNC:1743:CDC5L | HGNC:17328:DTNBP1 | HGNC:25815:CEP63 | HGNC:17620:NDEL1 | HGNC:10827:SH3BP5 | HGNC:30765:TNIK | HGNC:18587:SUN1 | HGNC:14210:SUN2 | HGNC:29020:ECPAS | HGNC:29092:OBSL1 | HGNC:3527:EZH2 | HGNC:17101:SUZ12 | HGNC:10061:RNF2 |…	HGNC:17089	ENSG00000131018	Syne1	MGI:1927152	ENSMUSG00000096054	syne1b	ZDB-GENE-071218-4	Yes	Yes	Yes	No	Yes	Yes	No	Yes	No	No	No	Yes	No	No	No	Yes	No	POINT_MUTATION	Yes	No	No	No	No	No	Yes	Potential	ENSG00000131018	SYNE1	unknown/uncertain	PMID:23056384. Knockdown results in loss of cilia.	0	Liu et al. 2007, Stubbs et al. 2008	0	N.A.	N.A.	N.A.
AGR3	anterior gradient 3, protein disulphide isomerase family member	Enables dystroglycan binding activity. Located in endoplasmic reticulum.	anterior gradient protein 3 homolog | PDIA18 | AG3 | breast cancer membrane protein 11 | hAG-3 | protein disulfide isomerase family A, member 18 | AG-3 | anterior gradient 3 homolog | BCMP11 | anterior gradient protein 3 | anterior gradient homolog 3 | HAG3 | RGD:1604981	N.A.	N.A.	SGD:S000003141:XRN1 | SGD:S000000673:PAT1 | SGD:S000003660:LSM1 | HGNC:2666:DAG1 | HGNC:24880:LYPD3 | HGNC:17185:ASB10 | HGNC:10819:SGTA | HGNC:16947:ERLIN1 | HGNC:8066:NUP62 | HGNC:12508:UBQLN1 | HGNC:391:AKT1 | HGNC:583:APC | HGNC:973:BCAR3 | HGNC:1509:CASP8 | HGNC:3468:ESR2 | HGNC:9642:PTPN1 | HGNC:11766:TGFB1 | HGNC:4027:FXYD3 | HGNC:554:AP1B1 | HGNC:24577:DESI1 | HGNC:15528:CGRRF1 | HGNC:132…	HGNC:24167	ENSG00000173467	Agr3	MGI:2685734	ENSMUSG00000036231	agr1	ZDB-GENE-030131-7249	Yes	Yes	Yes	No	Yes	No	No	No	No	No	No	No	Yes	No	No	Yes	No	POINT_MUTATION	Yes	No	No	No	No	No	No	N.A.	N.A.	N.A.	N.A.	N.A.	N.A.	N.A.	N.A.	N.A.	N.A.	N.A.
CNGA2	cyclic nucleotide gated channel subunit alpha 2	Predicted to enable cGMP binding activity; intracellular cAMP-activated cation channel activity; and intracellular cGMP-activated cation channel activity. Predicted to be involved in monoatomic cation transmembrane transport. Predicted to act upstream of or within sensory perception of smell. Predicted to be located in ciliary membrane. Predicted to be part of intracellular cyclic nucleotide acti…	CNCA1 | cyclic nucleotide-gated olfactory channel | FLJ46312 | OCNCa | CNCA | CNG-2 | OCNCALPHA | OCNC1 | cyclic nucleotide-gated channel alpha-2 | cyclic nucleotide gated channel alpha 2 | cyclic nucleotide-gated cation channel 2 | CNG2 | cyclic-nucleotide-gated cation channel 2 | cyclic-nucleotide-gated olfactory channel | CNG channel alpha-2 | RGD:736824	N.A.	N.A.	N.A.	HGNC:2149	ENSG00000183862	Cnga2	MGI:108040	ENSMUSG00000005864	cnga2a	ZDB-GENE-061005-1	Yes	Yes	Yes	No	Yes	Yes	No	Yes	No	No	No	Yes	No	Yes	Yes	Yes	No	POINT_MUTATION	Yes	No	No	No	No	No	Yes	Gold Standard	ENSG00000183862	CNGA2	cyclic nucleotide gated channel alpha 2 [Source:HGNC Symbol;Acc:2149]	Subunit of cyclic nucleotide-gated channel in olfactor sensory neuron cilia PMID: 3027574	PMID:3027574	Li et al. 2004, Mayer et al. 2008, Mayer et al. 2009, Pazour et al. 2005	Cilium	established	CNGA2	cyclic nucleotide gated channel alpha 2
CNGA2	cyclic nucleotide gated channel subunit alpha 2	Predicted to enable cGMP binding activity; intracellular cAMP-activated cation channel activity; and intracellular cGMP-activated cation channel activity. Predicted to be involved in monoatomic cation transmembrane transport. Predicted to act upstream of or within sensory perception of smell. Predicted to be located in ciliary membrane. Predicted to be part of intracellular cyclic nucleotide acti…	CNCA1 | cyclic nucleotide-gated olfactory channel | FLJ46312 | OCNCa | CNCA | CNG-2 | OCNCALPHA | OCNC1 | cyclic nucleotide-gated channel alpha-2 | cyclic nucleotide gated channel alpha 2 | cyclic nucleotide-gated cation channel 2 | CNG2 | cyclic-nucleotide-gated cation channel 2 | cyclic-nucleotide-gated olfactory channel | CNG channel alpha-2 | RGD:736824	N.A.	N.A.	N.A.	HGNC:2149	ENSG00000183862	Cnga2	MGI:108040	ENSMUSG00000005864	cnga2b	ZDB-GENE-050307-2	Yes	Yes	Yes	No	Yes	Yes	No	Yes	No	No	No	Yes	No	No	Yes	No	No	COMPLEX_SUBSTITUTION	Yes	No	No	No	No	No	No	Gold Standard	ENSG00000183862	CNGA2	cyclic nucleotide gated channel alpha 2 [Source:HGNC Symbol;Acc:2149]	Subunit of cyclic nucleotide-gated channel in olfactor sensory neuron cilia PMID: 3027574	PMID:3027574	Li et al. 2004, Mayer et al. 2008, Mayer et al. 2009, Pazour et al. 2005	Cilium	established	CNGA2	cyclic nucleotide gated channel alpha 2
CYS1	cystin 1	Predicted to enable chromatin binding activity and transcription corepressor activity. Predicted to act upstream of or within inner ear development; kidney development; and positive regulation of transcription by RNA polymerase II. Predicted to be located in cytoskeleton; membrane raft; and nucleus. Biomarker of stomach cancer.	cystin-1 | cilia-associated protein | FLJ33980 | RGD:1606435	is_marker_for:DOID:10534:stomach cancer | implicated_via_orthology:DOID:0110861:autosomal recessive polycystic kidney disease	N.A.	HGNC:3236:EGFR | HGNC:12513:UCHL1 | HGNC:24640:EDRF1 | HGNC:20231:KLHDC2 | HGNC:9065:PLCG1 | HGNC:16488:UNC119B | HGNC:7857:NMT1 | HGNC:18648:DPP9 | HGNC:7858:NMT2 | HGNC:12565:UNC119 | HGNC:25694:TBC1D15 | HGNC:25699:TBC1D17 | HGNC:32203:NMS | HGNC:29656:THEM6 | HGNC:2237:COPG2 | HGNC:26171:FAAP100 | HGNC:30960:ZER1 | HGNC:14524:SPAG9 | HGNC:15888:RTEL1 | HGNC:10535:SAR1B | HGNC:18481:ATP6V0A2 |…	HGNC:18525	ENSG00000205795	Cys1	MGI:2177632	ENSMUSG00000062563	N.A.	N.A.	Yes	Yes	Yes	No	Yes	Yes	No	Yes	Yes	Yes	Yes	Yes	No	N.A.	N.A.	N.A.	N.A.	N.A.	No	N.A.	N.A.	N.A.	N.A.	N.A.	N.A.	N.A.	N.A.	N.A.	N.A.	N.A.	N.A.	N.A.	N.A.	N.A.	N.A.	N.A.
MX1	MX dynamin like GTPase 1	Enables identical protein binding activity. Involved in interleukin-27-mediated signaling pathway; negative regulation of viral genome replication; and response to virus. Located in cytosol; nuclear membrane; and perinuclear region of cytoplasm. Implicated in alopecia areata; avian influenza; liver disease; and prostate cancer. Biomarker of Human papillomavirus infectious disease.	lncMX1-215 | interferon-induced GTP-binding protein Mx1 | MX dynamin-like GTPase 1 | MxA | IFI-78K | interferon-regulated resistance GTP-binding protein MxA | myxoma resistance protein 1 | myxovirus (influenza virus) resistance 1, interferon-inducible protein p78 | MX | IFI78 | interferon-induced protein p78 | myxovirus resistance protein 1 | interferon inducible protein p78 | interferon-inducibl…	is_marker_for:DOID:11166:Human papillomavirus infectious disease | is_implicated_in:DOID:4492:avian influenza | implicated_via_orthology:DOID:0111223:centronuclear myopathy 1 | implicated_via_orthology:DOID:0112202:developmental and epileptic encephalopathy | implicated_via_orthology:DOID:11252:microcytic anemia | implicated_via_orthology:DOID:0110197:Charcot-Marie-Tooth disease dominant intermed…	N.A.	HGNC:3582:FANCA | HGNC:2681:DAXX | HGNC:12502:SUMO1 | HGNC:2752:PIAS1 | HGNC:11206:SP100 | HGNC:1058:BLM | HGNC:4053:ISG15 | HGNC:620:APP | HGNC:7532:MX1 | HGNC:10857:SIAH1 | HGNC:20290:CAB39L | HGNC:5031:HNRNPA1 | HGNC:9955:RELA | HGNC:19735:EPM2AIP1 | HGNC:12930:ZBTB16 | HGNC:12485:UBE2I | HGNC:25484:KIF26B | HGNC:13045:ZNF251 | HGNC:1510:CASP8AP2 | HGNC:29084:ZNF623 | HGNC:19093:PSD3 | HGNC:27…	HGNC:7532	ENSG00000157601	Mx2	MGI:97244	ENSMUSG00000023341	mxa	ZDB-GENE-030721-5	Yes	No	Yes	No	Yes	No	No	No	No	No	No	Yes	No	No	No	No	No	POINT_MUTATION	Yes	No	No	No	No	No	No	N.A.	N.A.	N.A.	N.A.	N.A.	N.A.	N.A.	N.A.	N.A.	N.A.	N.A.
MX1	MX dynamin like GTPase 1	Enables identical protein binding activity. Involved in interleukin-27-mediated signaling pathway; negative regulation of viral genome replication; and response to virus. Located in cytosol; nuclear membrane; and perinuclear region of cytoplasm. Implicated in alopecia areata; avian influenza; liver disease; and prostate cancer. Biomarker of Human papillomavirus infectious disease.	lncMX1-215 | interferon-induced GTP-binding protein Mx1 | MX dynamin-like GTPase 1 | MxA | IFI-78K | interferon-regulated resistance GTP-binding protein MxA | myxoma resistance protein 1 | myxovirus (influenza virus) resistance 1, interferon-inducible protein p78 | MX | IFI78 | interferon-induced protein p78 | myxovirus resistance protein 1 | interferon inducible protein p78 | interferon-inducibl…	is_marker_for:DOID:11166:Human papillomavirus infectious disease | is_implicated_in:DOID:4492:avian influenza | implicated_via_orthology:DOID:0111223:centronuclear myopathy 1 | implicated_via_orthology:DOID:0112202:developmental and epileptic encephalopathy | implicated_via_orthology:DOID:11252:microcytic anemia | implicated_via_orthology:DOID:0110197:Charcot-Marie-Tooth disease dominant intermed…	N.A.	HGNC:3582:FANCA | HGNC:2681:DAXX | HGNC:12502:SUMO1 | HGNC:2752:PIAS1 | HGNC:11206:SP100 | HGNC:1058:BLM | HGNC:4053:ISG15 | HGNC:620:APP | HGNC:7532:MX1 | HGNC:10857:SIAH1 | HGNC:20290:CAB39L | HGNC:5031:HNRNPA1 | HGNC:9955:RELA | HGNC:19735:EPM2AIP1 | HGNC:12930:ZBTB16 | HGNC:12485:UBE2I | HGNC:25484:KIF26B | HGNC:13045:ZNF251 | HGNC:1510:CASP8AP2 | HGNC:29084:ZNF623 | HGNC:19093:PSD3 | HGNC:27…	HGNC:7532	ENSG00000157601	Mx2	MGI:97244	ENSMUSG00000023341	mxb	ZDB-GENE-030721-6	Yes	No	Yes	No	Yes	No	No	No	No	No	No	Yes	No	No	No	No	No	N.A.	No	No	No	No	No	No	No	N.A.	N.A.	N.A.	N.A.	N.A.	N.A.	N.A.	N.A.	N.A.	N.A.	N.A.
MX1	MX dynamin like GTPase 1	Enables identical protein binding activity. Involved in interleukin-27-mediated signaling pathway; negative regulation of viral genome replication; and response to virus. Located in cytosol; nuclear membrane; and perinuclear region of cytoplasm. Implicated in alopecia areata; avian influenza; liver disease; and prostate cancer. Biomarker of Human papillomavirus infectious disease.	lncMX1-215 | interferon-induced GTP-binding protein Mx1 | MX dynamin-like GTPase 1 | MxA | IFI-78K | interferon-regulated resistance GTP-binding protein MxA | myxoma resistance protein 1 | myxovirus (influenza virus) resistance 1, interferon-inducible protein p78 | MX | IFI78 | interferon-induced protein p78 | myxovirus resistance protein 1 | interferon inducible protein p78 | interferon-inducibl…	is_marker_for:DOID:11166:Human papillomavirus infectious disease | is_implicated_in:DOID:4492:avian influenza | implicated_via_orthology:DOID:0111223:centronuclear myopathy 1 | implicated_via_orthology:DOID:0112202:developmental and epileptic encephalopathy | implicated_via_orthology:DOID:11252:microcytic anemia | implicated_via_orthology:DOID:0110197:Charcot-Marie-Tooth disease dominant intermed…	N.A.	HGNC:3582:FANCA | HGNC:2681:DAXX | HGNC:12502:SUMO1 | HGNC:2752:PIAS1 | HGNC:11206:SP100 | HGNC:1058:BLM | HGNC:4053:ISG15 | HGNC:620:APP | HGNC:7532:MX1 | HGNC:10857:SIAH1 | HGNC:20290:CAB39L | HGNC:5031:HNRNPA1 | HGNC:9955:RELA | HGNC:19735:EPM2AIP1 | HGNC:12930:ZBTB16 | HGNC:12485:UBE2I | HGNC:25484:KIF26B | HGNC:13045:ZNF251 | HGNC:1510:CASP8AP2 | HGNC:29084:ZNF623 | HGNC:19093:PSD3 | HGNC:27…	HGNC:7532	ENSG00000157601	Mx1	MGI:97243	ENSMUSG00000000386	mxa	ZDB-GENE-030721-5	Yes	Yes	Yes	No	Yes	No	No	No	No	No	No	Yes	No	No	No	No	No	POINT_MUTATION	Yes	No	No	No	No	No	No	N.A.	N.A.	N.A.	N.A.	N.A.	N.A.	N.A.	N.A.	N.A.	N.A.	N.A.
MX1	MX dynamin like GTPase 1	Enables identical protein binding activity. Involved in interleukin-27-mediated signaling pathway; negative regulation of viral genome replication; and response to virus. Located in cytosol; nuclear membrane; and perinuclear region of cytoplasm. Implicated in alopecia areata; avian influenza; liver disease; and prostate cancer. Biomarker of Human papillomavirus infectious disease.	lncMX1-215 | interferon-induced GTP-binding protein Mx1 | MX dynamin-like GTPase 1 | MxA | IFI-78K | interferon-regulated resistance GTP-binding protein MxA | myxoma resistance protein 1 | myxovirus (influenza virus) resistance 1, interferon-inducible protein p78 | MX | IFI78 | interferon-induced protein p78 | myxovirus resistance protein 1 | interferon inducible protein p78 | interferon-inducibl…	is_marker_for:DOID:11166:Human papillomavirus infectious disease | is_implicated_in:DOID:4492:avian influenza | implicated_via_orthology:DOID:0111223:centronuclear myopathy 1 | implicated_via_orthology:DOID:0112202:developmental and epileptic encephalopathy | implicated_via_orthology:DOID:11252:microcytic anemia | implicated_via_orthology:DOID:0110197:Charcot-Marie-Tooth disease dominant intermed…	N.A.	HGNC:3582:FANCA | HGNC:2681:DAXX | HGNC:12502:SUMO1 | HGNC:2752:PIAS1 | HGNC:11206:SP100 | HGNC:1058:BLM | HGNC:4053:ISG15 | HGNC:620:APP | HGNC:7532:MX1 | HGNC:10857:SIAH1 | HGNC:20290:CAB39L | HGNC:5031:HNRNPA1 | HGNC:9955:RELA | HGNC:19735:EPM2AIP1 | HGNC:12930:ZBTB16 | HGNC:12485:UBE2I | HGNC:25484:KIF26B | HGNC:13045:ZNF251 | HGNC:1510:CASP8AP2 | HGNC:29084:ZNF623 | HGNC:19093:PSD3 | HGNC:27…	HGNC:7532	ENSG00000157601	Mx1	MGI:97243	ENSMUSG00000000386	mxb	ZDB-GENE-030721-6	Yes	Yes	Yes	No	Yes	No	No	No	No	No	No	Yes	No	No	No	No	No	N.A.	No	No	No	No	No	No	No	N.A.	N.A.	N.A.	N.A.	N.A.	N.A.	N.A.	N.A.	N.A.	N.A.	N.A.
PDE4C	phosphodiesterase 4C	Enables 3',5'-cyclic-AMP phosphodiesterase activity. Predicted to be involved in signal transduction. Located in extracellular space.	AC008397.2 | dunce-like phosphodiesterase E1 | DPDE1 | novel protein | phosphodiesterase 4C, cAMP-specific (phosphodiesterase E1 dunce homolog, Drosophila) | dunce | cAMP-specific 3',5'-cyclic phosphodiesterase 4C | phosphodiesterase E1 dunce homolog | PDE21 | MGC126222 | RGD:737216	N.A.	HGNC:3236:EGFR	HGNC:11292:SRI | HGNC:7013:MEOX1 | HGNC:8620:PAX6 | HGNC:4613:GSC2 | HGNC:7014:MEOX2 | HGNC:30093:OSGIN1 | HGNC:30555:DDIT4L | HGNC:18597:ZNF280A | HGNC:18788:KLRK1	HGNC:8782	ENSG00000105650	Pde4c	MGI:99556	ENSMUSG00000031842	pde4cb	ZDB-GENE-030131-4075	Yes	Yes	Yes	No	Yes	No	No	No	No	No	No	Yes	No	No	No	No	No	N.A.	No	No	No	No	No	No	No	N.A.	N.A.	N.A.	N.A.	N.A.	N.A.	N.A.	N.A.	N.A.	N.A.	N.A.
PDE4C	phosphodiesterase 4C	Enables 3',5'-cyclic-AMP phosphodiesterase activity. Predicted to be involved in signal transduction. Located in extracellular space.	AC008397.2 | dunce-like phosphodiesterase E1 | DPDE1 | novel protein | phosphodiesterase 4C, cAMP-specific (phosphodiesterase E1 dunce homolog, Drosophila) | dunce | cAMP-specific 3',5'-cyclic phosphodiesterase 4C | phosphodiesterase E1 dunce homolog | PDE21 | MGC126222 | RGD:737216	N.A.	HGNC:3236:EGFR	HGNC:11292:SRI | HGNC:7013:MEOX1 | HGNC:8620:PAX6 | HGNC:4613:GSC2 | HGNC:7014:MEOX2 | HGNC:30093:OSGIN1 | HGNC:30555:DDIT4L | HGNC:18597:ZNF280A | HGNC:18788:KLRK1	HGNC:8782	ENSG00000105650	Pde4c	MGI:99556	ENSMUSG00000031842	pde4ca	ZDB-GENE-070912-373	Yes	Yes	Yes	No	Yes	No	No	No	No	No	No	Yes	No	No	No	No	No	POINT_MUTATION	Yes	No	No	No	No	No	No	N.A.	N.A.	N.A.	N.A.	N.A.	N.A.	N.A.	N.A.	N.A.	N.A.	N.A.
USH1C	USH1 protein network component harmonin	Enables spectrin binding activity. Involved in several processes, including G2/M transition of mitotic cell cycle; photoreceptor cell maintenance; and protein localization to microvillus. Located in several cellular components, including apical part of cell; brush border; and microvillus. Implicated in Usher syndrome; Usher syndrome type 1; Usher syndrome type 1C; and autosomal recessive nonsyndr…	NY-CO-38 | PDZD7C | PDZ73 | usher syndrome type-1C protein | NY-CO-37 | AIE-75 | DFNB18 | DFNB18A | PDZ-45 | PDZ-73/NY-CO-38 | truncated Usher syndrome typeIC | Usher syndrome 1C (autosomal recessive, severe) | autoimmune enteropathy-related antigen AIE-75 | harmonin | PDZ-73 | renal carcinoma antigen NY-REN-3 | ush1cpst | antigen NY-CO-38/NY-CO-37 | RGD:1604645	is_implicated_in:DOID:0050439:Usher syndrome | implicated_via_orthology:DOID:0050439:Usher syndrome | implicated_via_orthology:DOID:0110473:autosomal recessive nonsyndromic deafness 18A | implicated_via_orthology:DOID:0110830:Usher syndrome type 1C | is_implicated_in:DOID:0110473:autosomal recessive nonsyndromic deafness 18A | is_implicated_in:DOID:0110826:Usher syndrome type 1 | is_implicated_in…	N.A.	HGNC:24058:USHBP1 | HGNC:13733:CDH23 | HGNC:7606:MYO7A | HGNC:12597:USH1C | HGNC:21100:QKI | HGNC:30300:SKIC8 | HGNC:25158:SAAL1 | HGNC:12469:UBA1 | HGNC:9801:RAC1 | HGNC:2512:CTNNAL1 | HGNC:21460:MIPOL1 | HGNC:16356:USH1G | HGNC:12408:TUBA3C | HGNC:16257:TUBB1 | HGNC:21173:LTV1 | HGNC:24335:COPS8 | HGNC:20075:USP46 | HGNC:30914:WDR48 | HGNC:4549:GPS1 | HGNC:19667:WDR20 | HGNC:11076:NHERF2 | SGD:…	HGNC:12597	ENSG00000006611	Ush1c	MGI:1919338	ENSMUSG00000030838	ush1c	ZDB-GENE-060312-41	Yes	Yes	Yes	No	Yes	No	No	No	No	No	No	Yes	No	No	Yes	Yes	No	POINT_MUTATION	Yes	No	No	No	No	No	Yes	Gold Standard	ENSG00000006611	USH1C	Usher syndrome 1C (autosomal recessive, severe) [Source:HGNC Symbol;Acc:12597]	Ciliopathy gene USH1C PMID: 12136232	PMID:12136232, PMID:18339676	0	Stereocilium	N.A.	N.A.	N.A.
DZIP1	DAZ interacting zinc finger protein 1	Enables BBSome binding activity and molecular adaptor activity. Involved in cilium organization; heart development; and protein-containing complex localization to centriolar satellite. Located in cytoplasm; microtubule organizing center; and nucleoplasm. Implicated in mitral valve prolapse and spermatogenic failure 47.	zinc finger protein DZIP1 | DZIP | KIAA0996 | zinc finger DAZ interacting protein 1 | SPGF47 | MVP3 | DAZ interacting protein testis1 | DZIPt1 | DAZ interacting protein 1 | cilium assembly protein DZIP1 | RP11-23E3.3 | DAZ-interacting protein 1/2 | zinc-finger protein DZIPt1 | MMVP3 | RGD:1317042	implicated_via_orthology:DOID:12270:coloboma | implicated_via_orthology:DOID:988:mitral valve prolapse | implicated_via_orthology:DOID:0112175:spermatogenic failure 47 | is_implicated_in:DOID:988:mitral valve prolapse | is_implicated_in:DOID:0112175:spermatogenic failure 47	HGNC:11998:TP53	HGNC:2682:DAZ1 | HGNC:7910:NPM1 | HGNC:12932:TRIM25 | HGNC:9309:PPP2R5A | HGNC:19737:TNS2 | HGNC:29413:PPP1R18 | HGNC:21608:LUC7L2 | HGNC:7199:MOS | HGNC:16463:PRPF40A | HGNC:24477:UTP3 | HGNC:5000:HMGB2 | HGNC:17142:OPTN | HGNC:5041:HNRNPH1 | HGNC:16235:DNAJC5 | HGNC:1527:CAV1 | HGNC:2559:CXADR | HGNC:3757:FLOT1 | HGNC:4274:GJA1 | HGNC:6735:LYN | HGNC:8104:OCLN | HGNC:16051:PARD3 | HGNC:9774:RAB…	HGNC:20908	ENSG00000134874	Dzip1	MGI:1914311	ENSMUSG00000042156	dzip1	ZDB-GENE-040526-1	Yes	Yes	Yes	No	Yes	Yes	Yes	No	No	No	No	Yes	No	Yes	No	Yes	No	POINT_MUTATION	Yes	Yes	Yes	No	No	Yes	Yes	N.A.	N.A.	N.A.	N.A.	N.A.	N.A.	N.A.	N.A.	candidate	DZIP1	DAZ interacting zinc finger protein 1
PSKH1	protein serine kinase H1	Predicted to enable ATP binding activity; protein serine kinase activity; and protein serine/threonine kinase activity. Predicted to be involved in phosphorylation. Predicted to act upstream of or within determination of left/right symmetry and heart development. Located in cytosol and nuclear speck.	PSK-H1 | serine/threonine-protein kinase H1 | RGD:1312210	N.A.	HGNC:30424:SPPL3	HGNC:1744:CDC6 | HGNC:5253:HSP90AA1 | HGNC:11167:SNTA1 | HGNC:19978:RDH13 | HGNC:8071:NXF1 | HGNC:12565:UNC119 | HGNC:23733:PIPSL | HGNC:3999:FTL | HGNC:358:AIP | HGNC:16806:UBR5 | HGNC:5258:HSP90AB1 | HGNC:10397:RPS17 | HGNC:10388:RPS15 | HGNC:14508:MRPS22 | HGNC:16635:MRPS35 | HGNC:14498:MRPS5 | HGNC:14050:MRPS11 | HGNC:16618:MRPS34 | HGNC:9701:PURA | HGNC:3720:FKBP4 | HGNC:4664:GTF3C1 | HGNC:3…	HGNC:9529	ENSG00000159792	Pskh1	MGI:3528383	ENSMUSG00000048310	pskh1	ZDB-GENE-050119-1	Yes	Yes	Yes	No	Yes	Yes	No	Yes	No	Yes	No	Yes	No	No	Yes	No	No	N.A.	Yes	No	No	No	No	No	No	Potential	ENSG00000159792	PSKH1	unknown/uncertain	protein serine kinase H1. Centrosomal but no evidence of basal body or cilia localisation	0	Blacque et al. 2005, Chen et al. 2006, Nogales-Cadenas et al. 2006	Centrosome, nucleus, Golgi	N.A.	N.A.	N.A.
AKAP3	A-kinase anchoring protein 3	Predicted to enable protein kinase A binding activity. Predicted to be involved in protein localization. Predicted to act upstream of or within blastocyst hatching and transmembrane receptor protein serine/threonine kinase signaling pathway. Located in sperm midpiece and sperm principal piece. Implicated in spermatogenic failure.	AKAP 110 | epididymis luminal protein 159 | fibrousheathin 1 | AKAP-3 | CT82 | A-kinase anchor protein 110 kDa | PRKA3 | A-kinase anchor protein, 110kDa | cancer/testis antigen 82 | fibrous sheath protein, 95kDa | A kinase (PRKA) anchor protein 3 | FSP95 | A-kinase anchor protein 3 | protein kinase A anchoring protein 3 | AKAP110 | SPGF82 | Fibrous Sheath Protein of 95 kDa | fibrousheathin-1 | fi…	is_implicated_in:DOID:0111910:spermatogenic failure	N.A.	HGNC:4381:GNA13 | HGNC:11210:SPA17 | HGNC:374:AKAP4 | HGNC:9391:PRKAR2A | HGNC:51202:ROPN1L | HGNC:17692:ROPN1 | HGNC:9388:PRKAR1A | HGNC:1099:BRAP	HGNC:373	ENSG00000111254	Akap3	MGI:1341149	ENSMUSG00000030344	N.A.	N.A.	Yes	Yes	Yes	No	Yes	No	No	No	No	No	No	Yes	No	N.A.	N.A.	N.A.	N.A.	N.A.	No	N.A.	N.A.	N.A.	N.A.	N.A.	N.A.	N.A.	N.A.	N.A.	N.A.	N.A.	N.A.	N.A.	N.A.	N.A.	N.A.	N.A.
FBXO15	F-box protein 15	Predicted to be located in cytosol. Predicted to be part of SCF ubiquitin ligase complex.	MGC39671 | F-box only protein 15 | FBX15 | RGD:1321642	N.A.	N.A.	HGNC:14203:JPH3	HGNC:13617	ENSG00000141665	Fbxo15	MGI:1354755	ENSMUSG00000034391	zgc:161973	ZDB-GENE-070410-13	Yes	Yes	Yes	No	Yes	No	No	No	No	No	No	No	Yes	No	No	No	No	N.A.	No	No	No	No	No	No	No	N.A.	N.A.	N.A.	N.A.	N.A.	N.A.	N.A.	N.A.	N.A.	N.A.	N.A.
FBXO15	F-box protein 15	Predicted to be located in cytosol. Predicted to be part of SCF ubiquitin ligase complex.	MGC39671 | F-box only protein 15 | FBX15 | RGD:1321642	N.A.	N.A.	HGNC:14203:JPH3	HGNC:13617	ENSG00000141665	Fbxo15	MGI:1354755	ENSMUSG00000034391	fbxo15	ZDB-GENE-080416-4	Yes	Yes	Yes	No	Yes	No	No	No	No	No	No	No	Yes	No	No	No	No	N.A.	No	No	No	No	No	No	No	N.A.	N.A.	N.A.	N.A.	N.A.	N.A.	N.A.	N.A.	N.A.	N.A.	N.A.
PDZD7	PDZ domain containing 7	Predicted to enable identical protein binding activity. Predicted to be involved in auditory receptor cell stereocilium organization and sensory perception of sound. Predicted to act upstream of or within several processes, including auditory receptor cell development; detection of mechanical stimulus involved in sensory perception of sound; and establishment of protein localization. Located in c…	PDZK7 | DFNB57 | PDZ domain-containing protein 7 | deafness, autosomal recessive 57 | RGD:1320465	is_implicated_in:DOID:0110839:Usher syndrome type 2C | is_implicated_in:DOID:0110838:Usher syndrome type 2A | is_implicated_in:DOID:0111635:autosomal recessive nonsyndromic deafness 57	HGNC:886:ATRX	HGNC:10430:RPS6KA1 | HGNC:16889:PSMD14 | HGNC:25727:CEP76 | HGNC:4755:H2BC9 | HGNC:24700:H2BC18 | HGNC:17821:DDX39A | HGNC:17416:ADGRV1 | HGNC:12601:USH2A	HGNC:26257	ENSG00000186862	Pdzd7	MGI:3608325	ENSMUSG00000074818	pdzd7a	ZDB-GENE-090313-191	Yes	Yes	Yes	No	Yes	No	No	No	No	No	No	Yes	No	No	No	Yes	No	POINT_MUTATION	Yes	No	No	No	No	No	Yes	Gold Standard	ENSG00000186862	PDZD7	PDZ domain containing 7 [Source:HGNC Symbol;Acc:26257]	PMID:20440071 Homologue of USH1C and USH2D. Mutation modulates disease severity and onset of Usher patients	PMID:20440071	0	Nucleus, Basal body	N.A.	N.A.	N.A.
PDZD7	PDZ domain containing 7	Predicted to enable identical protein binding activity. Predicted to be involved in auditory receptor cell stereocilium organization and sensory perception of sound. Predicted to act upstream of or within several processes, including auditory receptor cell development; detection of mechanical stimulus involved in sensory perception of sound; and establishment of protein localization. Located in c…	PDZK7 | DFNB57 | PDZ domain-containing protein 7 | deafness, autosomal recessive 57 | RGD:1320465	is_implicated_in:DOID:0110839:Usher syndrome type 2C | is_implicated_in:DOID:0110838:Usher syndrome type 2A | is_implicated_in:DOID:0111635:autosomal recessive nonsyndromic deafness 57	HGNC:886:ATRX	HGNC:10430:RPS6KA1 | HGNC:16889:PSMD14 | HGNC:25727:CEP76 | HGNC:4755:H2BC9 | HGNC:24700:H2BC18 | HGNC:17821:DDX39A | HGNC:17416:ADGRV1 | HGNC:12601:USH2A	HGNC:26257	ENSG00000186862	Pdzd7	MGI:3608325	ENSMUSG00000074818	pdzd7b	ZDB-GENE-100624-3	Yes	Yes	Yes	No	Yes	No	No	No	No	No	No	Yes	No	No	No	No	No	POINT_MUTATION	Yes	No	No	No	No	No	No	Gold Standard	ENSG00000186862	PDZD7	PDZ domain containing 7 [Source:HGNC Symbol;Acc:26257]	PMID:20440071 Homologue of USH1C and USH2D. Mutation modulates disease severity and onset of Usher patients	PMID:20440071	0	Nucleus, Basal body	N.A.	N.A.	N.A.
CFAP53	cilia and flagella associated protein 53	Involved in determination of left/right symmetry. Located in axonemal microtubule. Implicated in visceral heterotaxy.	CCDC11 | cilia- and flagella-associated protein 53 | coiled-coil domain-containing protein 11 | coiled-coil domain containing 11 | FLJ32743 | HTX6 | RGD:1344036	implicated_via_orthology:DOID:0050545:visceral heterotaxy | is_implicated_in:DOID:0050545:visceral heterotaxy	N.A.	HGNC:24926:CCDC85B | HGNC:11733:TEX11 | HGNC:620:APP | HGNC:660:TRIM23 | HGNC:9158:PNMA1 | HGNC:16903:TNIP1 | HGNC:5001:HMG20A | HGNC:1307:CBY1 | HGNC:29972:CEP70 | HGNC:17677:RABEP1 | HGNC:18706:GRIPAP1 | HGNC:23352:PIBF1 | HGNC:30685:TXLNA | HGNC:6448:KRT31 | HGNC:26102:SH2D4A | HGNC:1581:CCNC | HGNC:7612:MYOG | HGNC:4913:HIP1 | HGNC:6452:KRT34 | HGNC:16008:TRIM54 | HGNC:14654:PARVG | HGNC:4166…	HGNC:26530	ENSG00000172361	Cfap53	MGI:1921703	ENSMUSG00000035394	cfap53	ZDB-GENE-060503-508	Yes	Yes	Yes	No	Yes	Yes	No	Yes	No	No	No	Yes	No	No	Yes	Yes	No	N.A.	Yes	No	No	No	No	Yes	Yes	N.A.	N.A.	N.A.	N.A.	N.A.	N.A.	N.A.	N.A.	established	CFAP53	cilia and flagella associated protein 53
DNAH17	dynein axonemal heavy chain 17	Predicted to enable minus-end-directed microtubule motor activity. Involved in outer dynein arm assembly. Located in axoneme and sperm flagellum. Part of outer dynein arm. Implicated in spermatogenic failure 39.	ciliary dynein heavy chain-like protein 1 | DNEL2 | dynein, axonemal, heavy chain 17 | dynein, axonemal, heavy chain like 1 | axonemal beta dynein heavy chain 17 | MGC138489 | dynein light chain 2, axonemal | dynein axonemal light chain 2 | dynein, axonemal, heavy polypeptide 17 | SPGF39 | DNAHL1 | MGC132767 | axonemal dynein heavy chain-like protein 1 | dynein, axonemal, heavy like 1 | axonemal …	implicated_via_orthology:DOID:10003:sensorineural hearing loss | implicated_via_orthology:DOID:0111926:spermatogenic failure 39 | is_implicated_in:DOID:0111926:spermatogenic failure 39	HGNC:2942:DNAH11 | HGNC:2948:DNAH2	HGNC:6128:IRS4 | HGNC:9089:PLRG1 | HGNC:4719:H1-5 | HGNC:5041:HNRNPH1 | HGNC:11998:TP53 | HGNC:1230:CRNN | HGNC:29661:OMA1 | HGNC:476:AMY1C | HGNC:30453:TVP23C | HGNC:30456:ZG16B | HGNC:25762:MUL1 | HGNC:2074:CLN3 | HGNC:5479:IGHA2 | HGNC:29233:MAVS | HGNC:38840:RBM14-RBM4 | HGNC:2553:CUL3	HGNC:2946	ENSG00000187775	Dnah17	MGI:1917176	ENSMUSG00000033987	N.A.	N.A.	Yes	Yes	Yes	No	Yes	No	No	No	No	No	No	Yes	No	N.A.	N.A.	N.A.	N.A.	N.A.	No	N.A.	N.A.	N.A.	N.A.	N.A.	N.A.	N.A.	N.A.	N.A.	N.A.	N.A.	N.A.	N.A.	N.A.	N.A.	N.A.	N.A.
DRD5	dopamine receptor D5	Enables dopamine binding activity and dopamine neurotransmitter receptor activity. Involved in adenylate cyclase-activating dopamine receptor signaling pathway and reactive oxygen species metabolic process. Located in ciliary membrane and non-motile cilium. Implicated in attention deficit hyperactivity disorder and blepharospasm. Biomarker of Alzheimer's disease; Parkinson's disease; and pervasiv…	dopamine D5 receptor | MGC10601 | D1B | D(1B) dopamine receptor | D1beta dopamine receptor | dopamine receptor D1B | DRD1B | DBDR | d(5) dopamine receptor | dopamine receptor 5 | DRD1L2 | RGD:731837	is_marker_for:DOID:10652:Alzheimer's disease | is_marker_for:DOID:0060040:pervasive developmental disorder | is_marker_for:DOID:14330:Parkinson's disease | implicated_via_orthology:DOID:1596:depressive disorder | implicated_via_orthology:DOID:1574:alcohol use disorder | is_not_implicated_in:DOID:1094:attention deficit hyperactivity disorder | is_implicated_in:DOID:1094:attention deficit hyperacti…	N.A.	HGNC:4381:GNA13 | HGNC:4380:GNA12 | HGNC:4087:GABRG2 | HGNC:31862:NOTCH2NLA | HGNC:31999:NBPF19 | HGNC:4392:GNAS | HGNC:4395:GNAZ	HGNC:3026	ENSG00000169676	Drd5	MGI:94927	ENSMUSG00000039358	drd6b	ZDB-GENE-121214-145	Yes	Yes	Yes	No	Yes	Yes	No	Yes	No	Yes	No	Yes	No	No	No	No	No	POINT_MUTATION	Yes	No	No	No	No	No	No	Gold Standard	ENSG00000169676	DRD5	dopamine receptor D5 [Source:HGNC Symbol;Acc:3026]	Localized to the plasma membrane of neuronal cilia and NIH3T3 cells PMID: 20531939	PMID:20531939	0	Ciliary Membrane	N.A.	N.A.	N.A.
DRD5	dopamine receptor D5	Enables dopamine binding activity and dopamine neurotransmitter receptor activity. Involved in adenylate cyclase-activating dopamine receptor signaling pathway and reactive oxygen species metabolic process. Located in ciliary membrane and non-motile cilium. Implicated in attention deficit hyperactivity disorder and blepharospasm. Biomarker of Alzheimer's disease; Parkinson's disease; and pervasiv…	dopamine D5 receptor | MGC10601 | D1B | D(1B) dopamine receptor | D1beta dopamine receptor | dopamine receptor D1B | DRD1B | DBDR | d(5) dopamine receptor | dopamine receptor 5 | DRD1L2 | RGD:731837	is_marker_for:DOID:10652:Alzheimer's disease | is_marker_for:DOID:0060040:pervasive developmental disorder | is_marker_for:DOID:14330:Parkinson's disease | implicated_via_orthology:DOID:1596:depressive disorder | implicated_via_orthology:DOID:1574:alcohol use disorder | is_not_implicated_in:DOID:1094:attention deficit hyperactivity disorder | is_implicated_in:DOID:1094:attention deficit hyperacti…	N.A.	HGNC:4381:GNA13 | HGNC:4380:GNA12 | HGNC:4087:GABRG2 | HGNC:31862:NOTCH2NLA | HGNC:31999:NBPF19 | HGNC:4392:GNAS | HGNC:4395:GNAZ	HGNC:3026	ENSG00000169676	Drd5	MGI:94927	ENSMUSG00000039358	drd5a	ZDB-GENE-130522-2	Yes	Yes	Yes	No	Yes	Yes	No	Yes	No	Yes	No	Yes	No	No	No	No	No	N.A.	No	No	No	No	No	No	No	Gold Standard	ENSG00000169676	DRD5	dopamine receptor D5 [Source:HGNC Symbol;Acc:3026]	Localized to the plasma membrane of neuronal cilia and NIH3T3 cells PMID: 20531939	PMID:20531939	0	Ciliary Membrane	N.A.	N.A.	N.A.
EFHC2	EF-hand domain containing 2	Predicted to enable calcium ion binding activity. Predicted to be involved in regulation of neuron projection development. Predicted to act upstream of or within cellular response to leukemia inhibitory factor. Located in axonemal microtubule and ciliary basal body.	FLJ22843 | mental retardation, X-linked 74 | MRX74 | EF-hand domain-containing family member C2 | DKFZp686G08235 | EF-hand domain (C-terminal) containing 2 | FLJ22601 | dJ1158H2.1 | RGD:1348000	N.A.	N.A.	HGNC:24659:EXOC8 | HGNC:16691:TUBGCP4 | HGNC:13759:CYFIP1 | HGNC:2846:DGCR6 | HGNC:1535:RUNX1T1 | HGNC:1593:CCNG2 | HGNC:3331:EMD | HGNC:6886:MAPK9 | HGNC:9617:PTK6 | HGNC:13209:ARHGEF5 | HGNC:7665:NCK2 | HGNC:11394:STK16 | HGNC:9083:PLOD3 | HGNC:2064:CLIC3 | HGNC:29067:JAKMIP2 | HGNC:2234:COPE | HGNC:17597:NCDN | HGNC:29838:NDOR1 | HGNC:20373:SPG21 | HGNC:13930:CCHCR1 | HGNC:23301:PBLD | HGNC:16…	HGNC:26233	ENSG00000183690	Efhc2	MGI:1921655	ENSMUSG00000025038	efhc2	ZDB-GENE-031001-10	Yes	Yes	Yes	No	Yes	No	No	No	No	No	No	No	Yes	No	No	Yes	No	POINT_MUTATION	Yes	No	No	No	No	Yes	Yes	N.A.	N.A.	N.A.	N.A.	N.A.	N.A.	N.A.	N.A.	candidate	EFHC2	EF-hand domain (C-terminal) containing 2
GORAB	golgin, RAB6 interacting	Predicted to be involved in non-motile cilium assembly. Predicted to act upstream of or within hair follicle morphogenesis and positive regulation of smoothened signaling pathway. Located in Golgi apparatus; cytosol; and nuclear lumen. Implicated in geroderma osteodysplasticum.	FLJ11752 | hNTKL-BP1 | MGC51263 | SCY1-like 1 binding protein 1 | SCYL1-binding protein 1 | MGC70512 | NTKL-binding protein 1 | N-terminal kinase-like-binding protein 1 | SCYL1BP1 | GO | SCY1-like 1-binding protein 1 | SCYL1-BP1 | NTKLBP1 | RAB6-interacting golgin | golgin, RAB6-interacting | RGD:1603372	is_implicated_in:DOID:0111266:geroderma osteodysplasticum	N.A.	HGNC:6973:MDM2 | HGNC:17479:RCHY1 | HGNC:620:APP | HGNC:5215:HSD17B7 | HGNC:14372:SCYL1 | HGNC:3592:FARSA | HGNC:5140:HOXD9 | HGNC:7830:NKG7 | HGNC:9582:PTAFR | HGNC:12947:ZNF16 | HGNC:7728:NEDD4L | HGNC:19348:BET1L | HGNC:26623:TMEM17 | HGNC:25018:TMEM216 | HGNC:2363:CRKL | MGI:1929095:Uso1 | MGI:1916509:Kctd5 | HGNC:6642:LMO2 | HGNC:18439:IL17RE | HGNC:14562:BET1 | HGNC:15450:TGOLN2 | HGNC:2567…	HGNC:25676	ENSG00000120370	Gorab	MGI:2138271	ENSMUSG00000040124	gorab	ZDB-GENE-040426-1384	Yes	Yes	Yes	No	Yes	Yes	No	Yes	No	No	No	Yes	No	No	No	No	No	POINT_MUTATION	Yes	No	No	No	No	No	No	N.A.	N.A.	N.A.	N.A.	N.A.	N.A.	N.A.	N.A.	N.A.	N.A.	N.A.
NGFR	nerve growth factor receptor	Enables several functions, including calmodulin binding activity; coreceptor activity; and ubiquitin protein ligase binding activity. Involved in several processes, including cellular response to amyloid-beta; negative regulation of blood vessel endothelial cell proliferation involved in sprouting angiogenesis; and positive regulation of miRNA transcription. Located in nucleoplasm and plasma memb…	low affinity nerve growth factor receptor | NGF receptor | low affinity neurotrophin receptor p75NTR | low-affinity nerve growth factor receptor | p75NTR | p75(NTR) | TNFRSF16 | Gp80-LNGFR | tumor necrosis factor receptor superfamily member 16 | p75 ICD | TNFR superfamily, member 16 | CD271 | RGD:730911	is_marker_for:DOID:12217:Lewy body dementia | is_marker_for:DOID:1793:pancreatic cancer | is_marker_for:DOID:10652:Alzheimer's disease | is_marker_for:DOID:10487:Hirschsprung's disease | is_marker_for:DOID:4483:rhinitis | is_marker_for:DOID:12858:Huntington's disease | is_marker_for:DOID:3310:atopic dermatitis | is_marker_for:DOID:1555:urticaria | is_marker_for:DOID:1936:atherosclerosis | is_mark…	N.A.	HGNC:9381:PRKACB | HGNC:7808:NGF | HGNC:7675:NDN | HGNC:7677:NSMCE3 | HGNC:11148:FSCN1 | HGNC:6813:MAGED1 | HGNC:12030:TRADD | HGNC:24092:MAGEH1 | HGNC:1527:CAV1 | HGNC:12031:TRAF1 | HGNC:12033:TRAF3 | HGNC:12034:TRAF4 | HGNC:12035:TRAF5 | HGNC:12036:TRAF6 | HGNC:12032:TRAF2 | HGNC:10840:SHC1 | HGNC:7523:TRIM37 | HGNC:11629:TCF19 | HGNC:12520:UFD1 | HGNC:4739:H2AX | HGNC:11830:TK1 | HGNC:1784:CDK…	HGNC:7809	ENSG00000064300	Ngfr	MGI:97323	ENSMUSG00000000120	ngfra	ZDB-GENE-050928-1	Yes	Yes	Yes	No	Yes	Yes	No	Yes	No	No	No	Yes	No	No	No	Yes	No	N.A.	Yes	No	No	No	No	No	No	Gold Standard	ENSG00000064300	NGFR	nerve growth factor receptor [Source:HGNC Symbol;Acc:7809]	Localized to the plasma membrane of neuronal cilia PMID: 20875398	PMID:20875398	0	Ciliary Membrane	N.A.	N.A.	N.A.
NGFR	nerve growth factor receptor	Enables several functions, including calmodulin binding activity; coreceptor activity; and ubiquitin protein ligase binding activity. Involved in several processes, including cellular response to amyloid-beta; negative regulation of blood vessel endothelial cell proliferation involved in sprouting angiogenesis; and positive regulation of miRNA transcription. Located in nucleoplasm and plasma memb…	low affinity nerve growth factor receptor | NGF receptor | low affinity neurotrophin receptor p75NTR | low-affinity nerve growth factor receptor | p75NTR | p75(NTR) | TNFRSF16 | Gp80-LNGFR | tumor necrosis factor receptor superfamily member 16 | p75 ICD | TNFR superfamily, member 16 | CD271 | RGD:730911	is_marker_for:DOID:12217:Lewy body dementia | is_marker_for:DOID:1793:pancreatic cancer | is_marker_for:DOID:10652:Alzheimer's disease | is_marker_for:DOID:10487:Hirschsprung's disease | is_marker_for:DOID:4483:rhinitis | is_marker_for:DOID:12858:Huntington's disease | is_marker_for:DOID:3310:atopic dermatitis | is_marker_for:DOID:1555:urticaria | is_marker_for:DOID:1936:atherosclerosis | is_mark…	N.A.	HGNC:9381:PRKACB | HGNC:7808:NGF | HGNC:7675:NDN | HGNC:7677:NSMCE3 | HGNC:11148:FSCN1 | HGNC:6813:MAGED1 | HGNC:12030:TRADD | HGNC:24092:MAGEH1 | HGNC:1527:CAV1 | HGNC:12031:TRAF1 | HGNC:12033:TRAF3 | HGNC:12034:TRAF4 | HGNC:12035:TRAF5 | HGNC:12036:TRAF6 | HGNC:12032:TRAF2 | HGNC:10840:SHC1 | HGNC:7523:TRIM37 | HGNC:11629:TCF19 | HGNC:12520:UFD1 | HGNC:4739:H2AX | HGNC:11830:TK1 | HGNC:1784:CDK…	HGNC:7809	ENSG00000064300	Ngfr	MGI:97323	ENSMUSG00000000120	ngfrb	ZDB-GENE-070606-2	Yes	Yes	Yes	No	Yes	Yes	No	Yes	No	No	No	Yes	No	No	No	Yes	No	POINT_MUTATION	Yes	No	No	No	No	Yes	Yes	Gold Standard	ENSG00000064300	NGFR	nerve growth factor receptor [Source:HGNC Symbol;Acc:7809]	Localized to the plasma membrane of neuronal cilia PMID: 20875398	PMID:20875398	0	Ciliary Membrane	N.A.	N.A.	N.A.
PAM	peptidylglycine alpha-amidating monooxygenase	Enables several functions, including peptidylamidoglycolate lyase activity; peptidylglycine monooxygenase activity; and zinc ion binding activity. Involved in peptide amidation and response to zinc ion. Acts upstream of or within mitotic chromosome condensation. Located in condensed chromosome. Part of chromatin. Biomarker of prostate adenocarcinoma.	peptidyl-alpha-hydroxyglycine alpha-amidating lyase | PAL | peptidyl alpha-amidating enzyme | peptidylamidoglycolate lyase | peptidylglycine alpha-hydroxylating monooxygenase | PHM | peptidyl-glycine alpha-amidating monooxygenase | pancreatic peptidylglycine alpha-amidating monooxygenase | peptidylglycine 2-hydroxylase | PAM-1 | RGD:735807	is_marker_for:DOID:2526:prostate adenocarcinoma | biomarker_via_orthology:DOID:1459:hypothyroidism	HGNC:2444:CSK | HGNC:6407:KRAS | HGNC:30103:HAPSTR1	HGNC:4814:KALRN | HGNC:12363:TSC2 | HGNC:12362:TSC1 | HGNC:15739:RASSF9 | HGNC:1442:CALM1 | HGNC:11577:TAFAZZIN | HGNC:25470:SUSD4 | HGNC:5389:IDS | HGNC:1540:SERPINA6 | HGNC:25890:TMEM25 | HGNC:725:ART3 | HGNC:15629:B3GNT2 | HGNC:9585:PTCH1 | HGNC:23028:DPEP2 | HGNC:21289:UBR2 | HGNC:4324:GLP1R | HGNC:9840:RALB | HGNC:16528:DKKL1 | HGNC:4065:GAA | HGNC:12609:USP11 | HGNC:6608:LILRB4 | HGNC:12117…	HGNC:8596	ENSG00000145730	Pam	MGI:97475	ENSMUSG00000026335	pam	ZDB-GENE-090313-384	Yes	Yes	Yes	No	Yes	Yes	No	Yes	No	No	No	Yes	No	No	Yes	No	No	INDEL	Yes	No	Yes	Yes	Yes	Yes	Yes	Potential	ENSG00000145730	PAM	unknown/uncertain	peptidylglycine alpha-amidating monooxygenase	0	Blacque et al. 2005, Kubo et al. 2008, Li et al. 2004	0	N.A.	N.A.	N.A.
PKHD1L1	PKHD1 like 1	Predicted to act upstream of or within sensory perception of sound. Predicted to be located in cytosol.	PKHD1-like protein 1 | polycystic kidney and hepatic disease 1-like protein 1 | DKFZp586C1021 | polycystic kidney and hepatic disease 1 (autosomal recessive)-like 1 | polycystic kidney and hepatic disease-like 1 | fibrocystin-L | PKHDL1 | fibrocystin L | RGD:1321293	N.A.	HGNC:2444:CSK	HGNC:9187:POLR2A | HGNC:660:TRIM23	HGNC:20313	ENSG00000205038	Pkhd1l1	MGI:2183153	ENSMUSG00000038725	pkhd1l1.1	ZDB-GENE-060503-475	Yes	Yes	Yes	No	Yes	Yes	No	Yes	No	No	No	Yes	No	Yes	No	No	No	POINT_MUTATION	Yes	No	No	No	No	No	No	N.A.	N.A.	N.A.	N.A.	N.A.	N.A.	N.A.	N.A.	N.A.	N.A.	N.A.
PKHD1L1	PKHD1 like 1	Predicted to act upstream of or within sensory perception of sound. Predicted to be located in cytosol.	PKHD1-like protein 1 | polycystic kidney and hepatic disease 1-like protein 1 | DKFZp586C1021 | polycystic kidney and hepatic disease 1 (autosomal recessive)-like 1 | polycystic kidney and hepatic disease-like 1 | fibrocystin-L | PKHDL1 | fibrocystin L | RGD:1321293	N.A.	HGNC:2444:CSK	HGNC:9187:POLR2A | HGNC:660:TRIM23	HGNC:20313	ENSG00000205038	Pkhd1l1	MGI:2183153	ENSMUSG00000038725	pkhd1l1.2	ZDB-GENE-060503-789	Yes	Yes	Yes	No	Yes	Yes	No	Yes	No	No	No	Yes	No	No	No	No	No	POINT_MUTATION	Yes	No	No	No	No	No	No	N.A.	N.A.	N.A.	N.A.	N.A.	N.A.	N.A.	N.A.	N.A.	N.A.	N.A.
PLS3	plastin 3	Predicted to enable actin filament binding activity. Predicted to be a structural constituent of presynaptic actin cytoskeleton. Involved in bone development. Located in cytosol and plasma membrane. Implicated in congenital diaphragmatic hernia and osteoporosis.	plastin-3 | BMND18 | T-plastin | DKFZp686G1497 | T fimbrin | plastin 3 (t-isoform) | DIH5 | T plastin | RGD:731591	implicated_via_orthology:DOID:12858:Huntington's disease | is_implicated_in:DOID:3827:congenital diaphragmatic hernia | is_implicated_in:DOID:11476:osteoporosis	HGNC:2444:CSK | HGNC:30103:HAPSTR1	HGNC:14552:IKBKE | HGNC:4932:HLA-B | MGI:1346864:Mapk13 | MGI:1920026:Sass6 | MGI:109520:Pafah1b1 | HGNC:4856:HDGF | HGNC:4053:ISG15 | HGNC:2556:CUL5 | HGNC:620:APP | HGNC:9564:PSMD6 | HGNC:11179:SOD1 | HGNC:2080:CLNS1A | HGNC:26053:THG1L | HGNC:12437:TXNRD1 | HGNC:11174:SNX3 | HGNC:15979:TP63 | MGI:1343098:Aif1 | HGNC:544:ANXA6 | HGNC:3631:FDPS | HGNC:9847:RANBP1 | HGNC:11184:SORD | HGNC:11793:T…	HGNC:9091	ENSG00000102024	Pls3	MGI:104807	ENSMUSG00000016382	pls3	ZDB-GENE-040718-10	Yes	Yes	Yes	No	Yes	Yes	No	Yes	No	No	No	Yes	No	No	Yes	Yes	No	N.A.	Yes	Yes	No	No	No	Yes	Yes	N.A.	N.A.	N.A.	N.A.	N.A.	N.A.	N.A.	N.A.	N.A.	N.A.	N.A.
SLC22A4	solute carrier family 22 member 4	Enables PDZ domain binding activity; amino acid transmembrane transporter activity; and organic cation transmembrane transporter activity. Involved in amino acid import across plasma membrane; quaternary ammonium group transport; and xenobiotic transport. Acts upstream of or within carnitine transport. Located in apical plasma membrane; basal plasma membrane; and mitochondrial membrane. Implicate…	solute carrier family 22 (organic cation/ergothioneine transporter), member 4 | deafness, autosomal recessive 60 | organic cation transporter octn1 | organic cation/carnitine transporter 1 | ET transporter | OCTN1 | MGC34546 | MGC40524 | ergothioneine transporter | ETTh | DFNB60 | solute carrier family 22 (organic cation/zwitterion transporter), member 4 | integral membrane transport protein | RG…	is_implicated_in:DOID:7148:rheumatoid arthritis	N.A.	HGNC:8821:PDZK1 | HGNC:5173:HRAS | HGNC:12513:UCHL1 | HGNC:17943:DERL2 | HGNC:21697:TMEM120A | HGNC:496:RIPK4 | HGNC:28672:CYBC1 | HGNC:817:ATP2B4 | HGNC:326:AGPAT3 | HGNC:30424:SPPL3 | HGNC:2456:CSNK1G3 | HGNC:16823:TMEM11 | HGNC:3574:FADS1 | HGNC:29559:VMP1 | HGNC:11577:TAFAZZIN | HGNC:30208:ERGIC2 | HGNC:28235:ABHD14B | HGNC:14398:SRR | HGNC:31984:GPR89A | HGNC:16872:SLC35B2 | HGNC:20885:AGPAT…	HGNC:10968	ENSG00000197208	Slc22a4	MGI:1353479	ENSMUSG00000020334	slc22a4	ZDB-GENE-040426-1517	Yes	Yes	Yes	No	Yes	No	No	No	No	No	No	Yes	No	No	No	Yes	No	POINT_MUTATION	Yes	No	No	No	No	No	No	N.A.	N.A.	N.A.	N.A.	N.A.	N.A.	N.A.	N.A.	N.A.	N.A.	N.A.
SLC22A4	solute carrier family 22 member 4	Enables PDZ domain binding activity; amino acid transmembrane transporter activity; and organic cation transmembrane transporter activity. Involved in amino acid import across plasma membrane; quaternary ammonium group transport; and xenobiotic transport. Acts upstream of or within carnitine transport. Located in apical plasma membrane; basal plasma membrane; and mitochondrial membrane. Implicate…	solute carrier family 22 (organic cation/ergothioneine transporter), member 4 | deafness, autosomal recessive 60 | organic cation transporter octn1 | organic cation/carnitine transporter 1 | ET transporter | OCTN1 | MGC34546 | MGC40524 | ergothioneine transporter | ETTh | DFNB60 | solute carrier family 22 (organic cation/zwitterion transporter), member 4 | integral membrane transport protein | RG…	is_implicated_in:DOID:7148:rheumatoid arthritis	N.A.	HGNC:8821:PDZK1 | HGNC:5173:HRAS | HGNC:12513:UCHL1 | HGNC:17943:DERL2 | HGNC:21697:TMEM120A | HGNC:496:RIPK4 | HGNC:28672:CYBC1 | HGNC:817:ATP2B4 | HGNC:326:AGPAT3 | HGNC:30424:SPPL3 | HGNC:2456:CSNK1G3 | HGNC:16823:TMEM11 | HGNC:3574:FADS1 | HGNC:29559:VMP1 | HGNC:11577:TAFAZZIN | HGNC:30208:ERGIC2 | HGNC:28235:ABHD14B | HGNC:14398:SRR | HGNC:31984:GPR89A | HGNC:16872:SLC35B2 | HGNC:20885:AGPAT…	HGNC:10968	ENSG00000197208	Slc22a4	MGI:1353479	ENSMUSG00000020334	slc22a21	ZDB-GENE-091118-62	Yes	Yes	Yes	No	Yes	No	No	No	No	No	No	Yes	No	Yes	No	No	No	N.A.	Yes	No	No	No	No	No	No	N.A.	N.A.	N.A.	N.A.	N.A.	N.A.	N.A.	N.A.	N.A.	N.A.	N.A.
STK3	serine/threonine kinase 3	Enables identical protein binding activity; ion binding activity; and protein serine/threonine kinase activity. Involved in hippo signaling; negative regulation of canonical Wnt signaling pathway; and protein localization to organelle. Acts upstream of or within protein stabilization. Located in cytoplasm and nucleus. Part of protein-containing complex. Is active in centrosome.	KB-1458E12.1 | FLJ90748 | mammalian STE20-like protein kinase 2 | KRS1 | serine/threonine-protein kinase 3 | serine/threonine kinase 3 (Ste20, yeast homolog) | hippo (Drosophila) homolog | STE20-like kinase MST2 | hippo homolog | serine/threonine-protein kinase Krs-1 | MST-2 | serine/threonine kinase 3 (STE20 homolog, yeast) | MST2 | RGD:732933	implicated_via_orthology:DOID:9970:obesity | implicated_via_orthology:DOID:162:cancer | implicated_via_orthology:DOID:305:carcinoma | implicated_via_orthology:DOID:1289:neurodegenerative disease	HGNC:11404:STK25 | HGNC:11408:STK4	HGNC:19700:CNKSR1 | HGNC:6838:MAP1LC3A | HGNC:13352:MAP1LC3B | HGNC:17609:RASSF5 | HGNC:11408:STK4 | HGNC:17795:SAV1 | HGNC:20790:ATG4B | HGNC:9077:PLK1 | HGNC:30423:CACYBP | HGNC:9883:RASSF2 | HGNC:23399:FREM1 | MGI:1928386:Rassf1 | HGNC:6316:KHSRP | HGNC:2716:DDAH2 | HGNC:10241:PHAX | HGNC:9751:QARS1 | HGNC:7219:MPP1 | HGNC:4183:GBP2 | HGNC:6514:LATS1 | HGNC:20796:RASSF6 | HGNC:17261:MOB4 | HGN…	HGNC:11406	ENSG00000104375	Stk3	MGI:1928487	ENSMUSG00000022329	stk3	ZDB-GENE-030131-2845	Yes	Yes	Yes	No	Yes	No	No	No	No	No	No	Yes	No	Yes	Yes	Yes	Yes	POINT_MUTATION	Yes	No	No	No	No	No	Yes	N.A.	N.A.	N.A.	N.A.	N.A.	N.A.	N.A.	N.A.	candidate	STK3	Serine/threonine kinase 3
PTCH1	patched 1	Enables several functions, including cholesterol binding activity; cyclin binding activity; and hedgehog family protein binding activity. Involved in several processes, including cellular response to cholesterol; chordate embryonic development; and negative regulation of osteoblast differentiation. Located in several cellular components, including Golgi apparatus; caveola; and perinuclear region …	NBCCS | BCNS1 | patched homolog 1 | patched-like protein 1 delta10 | patched-like protein 1 delta15 | PTCH | PTCH11 | PTCH protein -10 | PTCH protein -3,4,5 | FLJ42602 | PTCH protein +4' | patched homolog (drosophila) | FLJ26746 | PTCH protein +12b | PTC | PTC1 | HPE7 | BCNS | RGD:1319156	is_marker_for:DOID:2512:nevoid basal cell carcinoma syndrome | is_marker_for:DOID:4948:gallbladder carcinoma | is_marker_for:DOID:684:hepatocellular carcinoma | is_marker_for:DOID:0050860:colorectal adenoma | is_marker_for:DOID:4195:hyperglycemia | is_marker_for:DOID:3748:esophagus squamous cell carcinoma | is_marker_for:DOID:10460:nasopharyngitis | is_marker_for:DOID:10534:stomach cancer | is_ma…	N.A.	HGNC:11119:SMO | HGNC:1527:CAV1 | HGNC:13890:ITCH | HGNC:16804:WWP2 | HGNC:7727:NEDD4 | HGNC:7728:NEDD4L | HGNC:16807:SMURF1 | HGNC:16809:SMURF2 | HGNC:17004:WWP1 | HGNC:1511:CASP9 | HGNC:3703:FHL2 | HGNC:13834:CNTNAP3 | HGNC:930:B4GALT7 | HGNC:1400:CACNA2D2 | HGNC:26019:BPNT2 | HGNC:10738:SEMA6A | HGNC:9099:PLXNA1 | HGNC:31092:TMEM132A | HGNC:8596:PAM | HGNC:4933:HLA-C | HGNC:4931:HLA-A | HGNC:5…	HGNC:9585	ENSG00000185920	Ptch1	MGI:105373	ENSMUSG00000021466	ptch1	ZDB-GENE-980526-196	Yes	Yes	Yes	No	Yes	Yes	Yes	Yes	Yes	Yes	No	Yes	No	Yes	Yes	Yes	No	POINT_MUTATION	Yes	Yes	Yes	No	No	No	Yes	Gold Standard	ENSG00000185920	PTCH1	patched 1 [Source:HGNC Symbol;Acc:9585]	PMID: 17641202	PMID:17641202	Blacque et al. 2005	Ciliary Membrane	established	PTCH1	patched 1
ABCA4	ATP binding cassette subfamily A member 4	Enables ATP hydrolysis activity; phosphatidylethanolamine flippase activity; and retinal binding activity. Involved in phospholipid translocation and retinal metabolic process. Located in cytoplasmic vesicle and endoplasmic reticulum. Implicated in fundus dystrophy and retinal degeneration (multiple).	ATP binding cassette transporter | photoreceptor rim protein | ATP-binding cassette, sub-family A (ABC1), member 4 | FFM | RIM proteinv | retinal-specific phospholipid-transporting ATPase ABCA4 | ARMD2 | RIM ABC transporter | ATP-binding cassette sub-family A member 4 | ATP-binding cassette transporter, retinal-specific | RP19 | FLJ17534 | DKFZp781N1972 | CORD3 | retina-specific ABC transporter |…	implicated_via_orthology:DOID:0111013:cone-rod dystrophy 3 | implicated_via_orthology:DOID:0050817:Stargardt disease | implicated_via_orthology:DOID:0110354:retinitis pigmentosa 19 | is_implicated_in:DOID:8466:retinal degeneration | is_implicated_in:DOID:8501:fundus dystrophy | is_implicated_in:DOID:0111013:cone-rod dystrophy 3 | is_implicated_in:DOID:0110354:retinitis pigmentosa 19 | is_implicat…	N.A.	HGNC:2151:CNGB1 | HGNC:15921:RALY | HGNC:7978:NR3C1 | HGNC:10382:RPN2	HGNC:34	ENSG00000198691	Abca4	MGI:109424	ENSMUSG00000028125	abca4a	ZDB-GENE-050517-3	Yes	Yes	Yes	No	Yes	No	No	No	No	No	No	Yes	No	Yes	Yes	No	No	POINT_MUTATION	Yes	No	No	No	No	No	No	N.A.	N.A.	N.A.	N.A.	N.A.	N.A.	N.A.	N.A.	N.A.	N.A.	N.A.
ABCA4	ATP binding cassette subfamily A member 4	Enables ATP hydrolysis activity; phosphatidylethanolamine flippase activity; and retinal binding activity. Involved in phospholipid translocation and retinal metabolic process. Located in cytoplasmic vesicle and endoplasmic reticulum. Implicated in fundus dystrophy and retinal degeneration (multiple).	ATP binding cassette transporter | photoreceptor rim protein | ATP-binding cassette, sub-family A (ABC1), member 4 | FFM | RIM proteinv | retinal-specific phospholipid-transporting ATPase ABCA4 | ARMD2 | RIM ABC transporter | ATP-binding cassette sub-family A member 4 | ATP-binding cassette transporter, retinal-specific | RP19 | FLJ17534 | DKFZp781N1972 | CORD3 | retina-specific ABC transporter |…	implicated_via_orthology:DOID:0111013:cone-rod dystrophy 3 | implicated_via_orthology:DOID:0050817:Stargardt disease | implicated_via_orthology:DOID:0110354:retinitis pigmentosa 19 | is_implicated_in:DOID:8466:retinal degeneration | is_implicated_in:DOID:8501:fundus dystrophy | is_implicated_in:DOID:0111013:cone-rod dystrophy 3 | is_implicated_in:DOID:0110354:retinitis pigmentosa 19 | is_implicat…	N.A.	HGNC:2151:CNGB1 | HGNC:15921:RALY | HGNC:7978:NR3C1 | HGNC:10382:RPN2	HGNC:34	ENSG00000198691	Abca4	MGI:109424	ENSMUSG00000028125	abca4b	ZDB-GENE-050517-4	Yes	Yes	Yes	No	Yes	No	No	No	No	No	No	Yes	No	No	Yes	No	No	POINT_MUTATION	Yes	No	No	No	No	No	No	N.A.	N.A.	N.A.	N.A.	N.A.	N.A.	N.A.	N.A.	N.A.	N.A.	N.A.
ADGB	androglobin	Predicted to enable calcium-dependent cysteine-type endopeptidase activity; heme binding activity; and oxygen binding activity. Predicted to be involved in proteolysis and spermatid development. Predicted to be located in sperm annulus and sperm midpiece.	C6orf103 | calpain-7-like protein | CAPN16 | RGD:1343309	N.A.	N.A.	HGNC:32060:H3-7 | HGNC:5958:IK | HGNC:4734:H2AC4 | HGNC:4719:H1-5 | HGNC:4715:H1-1	HGNC:21212	ENSG00000118492	Adgb	MGI:3605549	ENSMUSG00000050994	adgb	ZDB-GENE-041001-205	Yes	Yes	Yes	No	Yes	No	No	No	No	Yes	No	Yes	No	No	No	No	No	POINT_MUTATION	Yes	No	No	No	No	No	No	N.A.	N.A.	N.A.	N.A.	N.A.	N.A.	N.A.	N.A.	N.A.	N.A.	N.A.
AK5	adenylate kinase 5	Enables nucleoside diphosphate kinase activity. Predicted to be involved in ADP biosynthetic process; dADP biosynthetic process; and pyrimidine ribonucleotide biosynthetic process. Located in centriolar satellite and cytosol.	MGC33326 | AK 5 | AK6 | adenylate kinase isoenzyme 5 | adenylate kinase 6 | ATP-AMP transphosphorylase 5 | RGD:1353587	N.A.	HGNC:30424:SPPL3 | HGNC:18170:CMPK1	HGNC:21702:INTS15 | HGNC:2319:CPNE6 | HGNC:29923:NUCKS1 | HGNC:15721:STRN4 | HGNC:19019:TRIM46 | HGNC:12525:UGDH | HGNC:13094:RNF114 | HGNC:1833:CEBPA | HGNC:17821:DDX39A | HGNC:12855:YWHAZ	HGNC:365	ENSG00000154027	Ak5	MGI:2677491	ENSMUSG00000039058	ak5	ZDB-GENE-030131-8256	Yes	Yes	Yes	No	Yes	No	No	No	No	No	No	No	Yes	Yes	No	Yes	No	POINT_MUTATION	Yes	No	No	No	No	No	Yes	Potential	ENSG00000154027	AK5	unknown/uncertain	poorly characterized, some link to nicotine	0	Arnaiz et al. 2009, Arnaiz et al. 2010, Pazour et al. 2005, Stolc et al. 2005	0	N.A.	N.A.	N.A.
CATIP	ciliogenesis associated TTC17 interacting protein	Involved in actin filament polymerization and cilium organization. Located in several cellular components, including actin cytoskeleton; nucleus; and plasma membrane. Implicated in spermatogenic failure 54.	uncharacterized protein C2orf62 | hypothetical protein LOC375307 | MGC50811 | C2orf62 | RGD:1602043	is_implicated_in:DOID:0112335:spermatogenic failure 54	N.A.	HGNC:620:APP | HGNC:6448:KRT31 | HGNC:20595:MTUS2 | HGNC:25547:CEP72 | HGNC:15879:CTNNBL1 | HGNC:25818:BRD9 | HGNC:26707:KRT40 | HGNC:25062:CATIP | HGNC:22970:KRTAP10-7 | HGNC:22971:KRTAP10-9 | HGNC:22968:KRTAP10-3 | HGNC:25926:MEDAG | HGNC:30555:DDIT4L | HGNC:4877:HESX1 | HGNC:16772:KRTAP1-1 | HGNC:37229:GOLGA6L9 | HGNC:27067:HNRNPA1L2	HGNC:25062	ENSG00000158428	Catip	MGI:2685062	ENSMUSG00000073650	catip	ZDB-GENE-060929-1170	Yes	Yes	Yes	No	Yes	No	No	No	No	No	No	Yes	No	No	No	Yes	No	POINT_MUTATION	Yes	No	No	No	No	No	Yes	N.A.	N.A.	N.A.	N.A.	N.A.	N.A.	N.A.	N.A.	candidate	CATIP	ciliogenesis associated TTC17 interacting protein
B4GALT1	beta-1,4-galactosyltransferase 1	Enables several functions, including UDP-galactosyltransferase activity; manganese ion binding activity; and tubulin binding activity. Involved in several processes, including oligosaccharide biosynthetic process; positive regulation of circulating fibrinogen levels; and protein N-linked glycosylation. Located in several cellular components, including Golgi trans cisterna; basolateral plasma memb…	beta-N-acetylglucosaminylglycopeptide beta-1,4-galactosyltransferase | B4GAL-T1 | neolactotriaosylceramide beta-1,4-galactosyltransferase | DKFZp686N19253 | nal synthase | glycoprotein-4-beta-galactosyltransferase 2 | N-acetyllactosamine synthase | CDG2D | CLDLFIB | UDP-galactose:beta-N-acetylglucosamine beta-1,4-galactosyltransferase 1 | GGTB2 | lactose synthase | UDP-Gal:beta-GlcNAc beta-1,4-ga…	implicated_via_orthology:DOID:2986:IgA glomerulonephritis | implicated_via_orthology:DOID:28:endocrine system disease | is_implicated_in:DOID:0070256:congenital disorder of glycosylation type IId | is_implicated_in:DOID:5212:congenital disorder of glycosylation	HGNC:926:B4GALT3 | HGNC:12362:TSC1 | HGNC:25828:TRAPPC13 | HGNC:9785:RAB5C | HGNC:18423:DEPDC5 | HGNC:2494:CTBP1 | HGNC:10704:SEC24B | HGNC:24969:NPRL2 | HGNC:12363:TSC2 | HGNC:5467:IGF2R | HGNC:14124:NPRL3 | HGNC:24862:MOGS | HGNC:23393:CARM1 | HGNC:20182:SLC39A9 | HGNC:12491:UBE2M | HGNC:10534:SAR1A | HGNC:5036:HNRNPD | HGNC:10703:SEC24A | HGNC:17128:SLC39A3 | HGNC:23068:TRAPPC2 | HGNC:3373:EP3…	HGNC:6480:LALBA | HGNC:1730:CDK11A | MGI:95705:B4galt1 | HGNC:3312:ELAVL1 | HGNC:6207:JUP | HGNC:924:B4GALT1 | HGNC:11763:TFRC | HGNC:20766:TUBA1A | HGNC:20778:TUBB | HGNC:17753:TSPAN5 | HGNC:26267:POMK | HGNC:9585:PTCH1 | HGNC:11892:TNF | HGNC:24003:HTR3C | HGNC:9205:PON2 | HGNC:5398:IFI30 | MGI:1345150:Cdc6 | MGI:2150019:Spred2 | HGNC:27254:TMEM30B | HGNC:25398:TMPRSS11B | HGNC:7154:MME | HGNC:…	HGNC:924	ENSG00000086062	B4galt1	MGI:95705	ENSMUSG00000028413	b4galt1	ZDB-GENE-050417-236	Yes	Yes	Yes	No	Yes	Yes	No	Yes	No	No	Yes	Yes	No	Yes	Yes	Yes	No	POINT_MUTATION	Yes	No	No	No	No	No	No	N.A.	N.A.	N.A.	N.A.	N.A.	N.A.	N.A.	N.A.	N.A.	N.A.	N.A.
B4GALT1	beta-1,4-galactosyltransferase 1	Enables several functions, including UDP-galactosyltransferase activity; manganese ion binding activity; and tubulin binding activity. Involved in several processes, including oligosaccharide biosynthetic process; positive regulation of circulating fibrinogen levels; and protein N-linked glycosylation. Located in several cellular components, including Golgi trans cisterna; basolateral plasma memb…	beta-N-acetylglucosaminylglycopeptide beta-1,4-galactosyltransferase | B4GAL-T1 | neolactotriaosylceramide beta-1,4-galactosyltransferase | DKFZp686N19253 | nal synthase | glycoprotein-4-beta-galactosyltransferase 2 | N-acetyllactosamine synthase | CDG2D | CLDLFIB | UDP-galactose:beta-N-acetylglucosamine beta-1,4-galactosyltransferase 1 | GGTB2 | lactose synthase | UDP-Gal:beta-GlcNAc beta-1,4-ga…	implicated_via_orthology:DOID:2986:IgA glomerulonephritis | implicated_via_orthology:DOID:28:endocrine system disease | is_implicated_in:DOID:0070256:congenital disorder of glycosylation type IId | is_implicated_in:DOID:5212:congenital disorder of glycosylation	HGNC:926:B4GALT3 | HGNC:12362:TSC1 | HGNC:25828:TRAPPC13 | HGNC:9785:RAB5C | HGNC:18423:DEPDC5 | HGNC:2494:CTBP1 | HGNC:10704:SEC24B | HGNC:24969:NPRL2 | HGNC:12363:TSC2 | HGNC:5467:IGF2R | HGNC:14124:NPRL3 | HGNC:24862:MOGS | HGNC:23393:CARM1 | HGNC:20182:SLC39A9 | HGNC:12491:UBE2M | HGNC:10534:SAR1A | HGNC:5036:HNRNPD | HGNC:10703:SEC24A | HGNC:17128:SLC39A3 | HGNC:23068:TRAPPC2 | HGNC:3373:EP3…	HGNC:6480:LALBA | HGNC:1730:CDK11A | MGI:95705:B4galt1 | HGNC:3312:ELAVL1 | HGNC:6207:JUP | HGNC:924:B4GALT1 | HGNC:11763:TFRC | HGNC:20766:TUBA1A | HGNC:20778:TUBB | HGNC:17753:TSPAN5 | HGNC:26267:POMK | HGNC:9585:PTCH1 | HGNC:11892:TNF | HGNC:24003:HTR3C | HGNC:9205:PON2 | HGNC:5398:IFI30 | MGI:1345150:Cdc6 | MGI:2150019:Spred2 | HGNC:27254:TMEM30B | HGNC:25398:TMPRSS11B | HGNC:7154:MME | HGNC:…	HGNC:924	ENSG00000086062	B4galt1	MGI:95705	ENSMUSG00000028413	b4galt1l	ZDB-GENE-061013-84	Yes	Yes	Yes	No	Yes	Yes	No	Yes	No	No	Yes	Yes	No	No	No	No	No	POINT_MUTATION	Yes	No	No	No	No	No	No	N.A.	N.A.	N.A.	N.A.	N.A.	N.A.	N.A.	N.A.	N.A.	N.A.	N.A.
CTDSP1	CTD small phosphatase 1	Enables RNA polymerase II CTD heptapeptide repeat phosphatase activity. Involved in regulation of transcription by RNA polymerase II. Located in nucleoplasm.	NIF3 | small C-terminal domain phosphatase 1 | SCP1 | NLIIF | NLI-IF | nuclear LIM interactor-interacting factor 3 | small CTD phosphatase 1 | NLI-interacting factor 3 | carboxy-terminal domain RNA polymerase II polypeptide A small phosphatase 1 | CTD (carboxy-terminal domain, RNA polymerase II, polypeptide A) small phosphatase 1 | RGD:1313770	N.A.	N.A.	HGNC:14624:CDCA3 | HGNC:9187:POLR2A | HGNC:11128:SNAI1 | HGNC:6925:MBP | HGNC:17077:CTDSP2 | HGNC:16890:CTDSPL | HGNC:20773:TUBB8 | HGNC:16257:TUBB1 | HGNC:24076:HEATR6 | HGNC:29043:DSTYK | HGNC:12407:TUBA4A | HGNC:20766:TUBA1A | HGNC:26110:FAM118B | HGNC:9966:REST | HGNC:17075:TAB2 | HGNC:11814:TIMM10 | HGNC:13816:ATP12A | HGNC:2433:CSF1R | HGNC:3689:FGFR2 | HGNC:12446:TYRO3 | HGNC:9644:PTPN11 |…	HGNC:21614	ENSG00000144579	Ctdsp1	MGI:2654470	ENSMUSG00000026176	ctdsp1	ZDB-GENE-050522-523	Yes	Yes	Yes	No	Yes	No	No	No	No	No	No	Yes	No	No	No	No	No	POINT_MUTATION	Yes	No	No	No	No	No	No	N.A.	N.A.	N.A.	N.A.	N.A.	N.A.	N.A.	N.A.	N.A.	N.A.	N.A.
DLG5	discs large MAGUK scaffold protein 5	Enables beta-catenin binding activity and cytoskeletal protein binding activity. Involved in several processes, including maintenance of cell polarity; negative regulation of T cell proliferation; and regulation of hippo signaling. Located in cell junction.	discs large protein P-dlg | PDLG | LP-DLG | KIAA0583 | discs large protein LP-DLG | placenta and prostate DLG | discs large homolog 5 | large type of P-DLG | disks large homolog 5 | P-DLG5 | discs, large homolog 5 | RGD:1318707	N.A.	HGNC:6407:KRAS | HGNC:10023:RIT1	HGNC:30907:SORBS3 | HGNC:2514:CTNNB1 | HGNC:1701:CD81 | HGNC:21445:BTBD10 | HGNC:11728:TERF1 | HGNC:2911:DLST | HGNC:8881:PFN1 | HGNC:12468:UBC | HGNC:2553:CUL3 | HGNC:941:BAG5 | HGNC:6897:MARK3 | HGNC:12010:TPM1 | HGNC:1144:BTRC | HGNC:17903:MED4 | HGNC:24866:CEP104 | HGNC:29298:CEP152 | HGNC:20359:CEP128 | HGNC:29086:CEP135 | HGNC:25907:CEP89 | HGNC:1858:CNTRL | HGNC:29163:NINL | HGNC:8114:ODF2…	HGNC:2904	ENSG00000151208	Dlg5	MGI:1918478	ENSMUSG00000021782	dlg5a	ZDB-GENE-030131-3149	Yes	Yes	Yes	No	Yes	Yes	No	Yes	Yes	Yes	Yes	Yes	No	Yes	No	No	No	POINT_MUTATION	Yes	No	No	No	No	No	No	N.A.	N.A.	N.A.	N.A.	N.A.	N.A.	N.A.	N.A.	N.A.	N.A.	N.A.
DLG5	discs large MAGUK scaffold protein 5	Enables beta-catenin binding activity and cytoskeletal protein binding activity. Involved in several processes, including maintenance of cell polarity; negative regulation of T cell proliferation; and regulation of hippo signaling. Located in cell junction.	discs large protein P-dlg | PDLG | LP-DLG | KIAA0583 | discs large protein LP-DLG | placenta and prostate DLG | discs large homolog 5 | large type of P-DLG | disks large homolog 5 | P-DLG5 | discs, large homolog 5 | RGD:1318707	N.A.	HGNC:6407:KRAS | HGNC:10023:RIT1	HGNC:30907:SORBS3 | HGNC:2514:CTNNB1 | HGNC:1701:CD81 | HGNC:21445:BTBD10 | HGNC:11728:TERF1 | HGNC:2911:DLST | HGNC:8881:PFN1 | HGNC:12468:UBC | HGNC:2553:CUL3 | HGNC:941:BAG5 | HGNC:6897:MARK3 | HGNC:12010:TPM1 | HGNC:1144:BTRC | HGNC:17903:MED4 | HGNC:24866:CEP104 | HGNC:29298:CEP152 | HGNC:20359:CEP128 | HGNC:29086:CEP135 | HGNC:25907:CEP89 | HGNC:1858:CNTRL | HGNC:29163:NINL | HGNC:8114:ODF2…	HGNC:2904	ENSG00000151208	Dlg5	MGI:1918478	ENSMUSG00000021782	dlg5b.1	ZDB-GENE-120206-4	Yes	Yes	Yes	No	Yes	Yes	No	Yes	Yes	Yes	Yes	Yes	No	No	No	No	No	POINT_MUTATION	Yes	No	No	No	No	No	No	N.A.	N.A.	N.A.	N.A.	N.A.	N.A.	N.A.	N.A.	N.A.	N.A.	N.A.
PKD2	polycystin 2, transient receptor potential cation channel	Enables several functions, including HLH domain binding activity; monoatomic cation channel activity; and protein homodimerization activity. Contributes to calcium channel activity. Involved in several processes, including kidney development; monoatomic cation transmembrane transport; and protein tetramerization. Acts upstream of or within cilium organization. Located in several cellular componen…	Pc-2 | polycystic kidney disease 2 protein | PKD4 | TRPP2 | transient receptor potential cation channel subfamily P member 2 | APKD2 | polycystin-2 | R48321 | MGC138466 | polycystwin | transient receptor potential cation channel, subfamily P, member 2 | polycystic kidney disease 2 (autosomal dominant) | MGC138468 | PC2 | autosomal dominant polycystic kidney disease type II protein | RGD:1353787	is_implicated_in:DOID:8466:retinal degeneration | is_implicated_in:DOID:0080322:polycystic kidney disease | implicated_via_orthology:DOID:898:autosomal dominant polycystic kidney disease | implicated_via_orthology:DOID:0110859:polycystic kidney disease 2 | implicated_via_orthology:DOID:0080322:polycystic kidney disease | biomarker_via_orthology:DOID:3021:acute kidney failure | is_implicated_in:DO…	N.A.	HGNC:9008:PKD1 | HGNC:9009:PKD2 | HGNC:12333:TRPC1 | HGNC:11947:TNNI3 | HGNC:1473:CANX | HGNC:4425:GOLGA2 | HGNC:799:ATP1A1 | HGNC:6806:MAGEA8 | HGNC:9092:PLSCR1 | HGNC:26707:KRT40 | HGNC:20525:KRTAP10-8 | HGNC:22968:KRTAP10-3 | HGNC:18665:FAM3D | HGNC:28920:CEP170 | HGNC:20266:ALG5 | HGNC:4327:GLRA2 | HGNC:14367:BCAS4 | HGNC:9394:PICK1 | HGNC:11307:SRPRA | HGNC:25476:TMEM248 | MGI:1202065:Chek1 …	HGNC:9009	ENSG00000118762	Pkd2	MGI:1099818	ENSMUSG00000034462	pkd2	ZDB-GENE-040827-4	Yes	Yes	Yes	No	Yes	Yes	Yes	Yes	Yes	Yes	Yes	Yes	No	Yes	Yes	Yes	No	DEFICIENCY	Yes	Yes	No	Yes	Yes	Yes	Yes	Gold Standard	ENSG00000118762	PKD2	polycystic kidney disease 2 (autosomal dominant) [Source:HGNC Symbol;Acc:9009]	OMIM 173910. Mutation causes PKD. Dimerizes with PKD1 to form a channel in the ciliary membran	PMID:8650545	0	Ciliary Membrane	established	PKD2	polycystin 2, transient receptor potential cation channel
TTC21A	tetratricopeptide repeat domain 21A	Involved in flagellated sperm motility and spermatid development. Predicted to be located in cilium. Predicted to be part of intraciliary transport particle A. Implicated in spermatogenic failure 37.	testicular tissue protein Li 212 | DKFZp686P18239 | STI2 | TPR domain containing STI2 | Thm2 | SPGF37 | stress-inducible protein 2 | MGC156293 | MGC70523 | IFT139A | TPR repeat protein 21A | tetratricopeptide repeat protein 21A | RGD:1348204	implicated_via_orthology:DOID:12712:nephronophthisis | is_implicated_in:DOID:0111927:spermatogenic failure 37	N.A.	HGNC:9954:REL | HGNC:10899:SKP1 | HGNC:25727:CEP76 | HGNC:32700:CCDC103 | HGNC:18758:BBS7 | HGNC:24592:STEAP3 | HGNC:5045:HNRNPL | HGNC:21148:RNF123 | HGNC:5173:HRAS | HGNC:13520:MESD | HGNC:17821:DDX39A | HGNC:29077:IFT140 | HGNC:30989:IFT20 | HGNC:15901:IFT52	HGNC:30761	ENSG00000168026	Ttc21a	MGI:1921302	ENSMUSG00000032514	ttc21a	ZDB-GENE-141211-62	Yes	Yes	Yes	No	Yes	No	No	No	No	No	No	Yes	No	No	No	No	No	N.A.	No	No	No	No	No	No	No	N.A.	N.A.	N.A.	N.A.	N.A.	N.A.	N.A.	N.A.	candidate	TTC21A	tetratricopeptide repeat domain 21A
TULP2	TUB like protein 2	Predicted to be involved in protein localization to cilium. Predicted to be located in cytoplasm and extracellular region. Predicted to be active in cilium.	cancer/testis antigen 65 | cancer testis antigen 65 | tubby-related protein 2 | TUBL2 | CT65 | tubby-like protein 2 | tubby like protein 2 | RGD:1321519	N.A.	HGNC:30064:PBRM1	HGNC:3508:EWSR1 | HGNC:7014:MEOX2 | HGNC:3312:ELAVL1 | HGNC:952:BARD1 | HGNC:1100:BRCA1 | HGNC:20595:MTUS2 | HGNC:16850:CTR9 | HGNC:14064:HDAC6 | HGNC:25459:PAF1 | HGNC:30401:LEO1 | HGNC:23528:ZSWIM8 | HGNC:6883:MAPK8IP2 | HGNC:13556:IFT122 | HGNC:18340:WDR19 | HGNC:21680:SIK2 | HGNC:29077:IFT140 | HGNC:16783:CDC73 | HGNC:29250:WDR35 | HGNC:1177:ZNHIT2 | HGNC:7604:MYO5C | HGNC:26837:AMER1 | HGNC:…	HGNC:12424	ENSG00000104804	Tulp2	MGI:1861600	ENSMUSG00000023467	si:dkey-220f10.4	ZDB-GENE-030131-9651	Yes	Yes	Yes	No	Yes	No	No	No	No	No	No	Yes	No	No	No	No	No	POINT_MUTATION	Yes	No	No	No	No	No	No	N.A.	N.A.	N.A.	N.A.	N.A.	N.A.	N.A.	N.A.	N.A.	N.A.	N.A.
TULP3	TUB like protein 3	Enables several functions, including enzyme binding activity; intraciliary transport particle A binding activity; and phosphatidylinositol binding activity. Involved in negative regulation of smoothened signaling pathway. Acts upstream of or within protein localization to cilium and regulation of G protein-coupled receptor signaling pathway. Located in several cellular components, including 9+0 n…	MGC45295 | tubby-like protein 3 | TUBL3 | HRCDF | tubby like protein 3 | tubby-related protein 3 | RGD:1348382	implicated_via_orthology:DOID:9970:obesity | implicated_via_orthology:DOID:0080322:polycystic kidney disease	N.A.	HGNC:14929:SIRT1 | HGNC:6804:MAGEA6 | HGNC:9580:PSTPIP1 | HGNC:17692:ROPN1 | HGNC:25185:ANKRD54 | HGNC:22970:KRTAP10-7 | HGNC:22966:KRTAP10-1 | HGNC:22969:KRTAP10-5 | HGNC:16890:CTDSPL | HGNC:25660:TTC21B | HGNC:29250:WDR35 | HGNC:32070:LYSMD1 | HGNC:18340:WDR19 | HGNC:29669:IFT43 | HGNC:29077:IFT140 | HGNC:689:ARIH1 | HGNC:6036:FOXK2 | HGNC:13556:IFT122 | HGNC:4413:GNL1 | HGNC:26024:KANSL2 | HGN…	HGNC:12425	ENSG00000078246	Tulp3	MGI:1329045	ENSMUSG00000001521	tulp3	ZDB-GENE-130530-714	Yes	Yes	Yes	No	Yes	Yes	Yes	Yes	Yes	Yes	Yes	Yes	No	No	Yes	Yes	No	POINT_MUTATION	Yes	No	No	Yes	Yes	No	Yes	Gold Standard	ENSG00000078246	TULP3	tubby like protein 3 [Source:HGNC Symbol;Acc:12425]	PMID:20889716 bridges the IFT-A complex and membrane phosphoinositides to promote trafficking of G protein-coupled receptors into primary cilia.	PMID:20889716	Blacque et al. 2005, Chen et al. 2006, Efimenko et al. 2005	Axoneme, Ciliary Tip	candidate	TULP3	tubby like protein 3
ANXA1	annexin A1	Enables several functions, including calcium-dependent phospholipid binding activity; calcium-dependent protein binding activity; and phospholipase A2 inhibitor activity. Involved in several processes, including leukocyte chemotaxis; regulation of T cell activation; and regulation of vesicle-mediated transport. Located in several cellular components, including actin filament; cornified envelope; …	ANX1 | annexin-1 | calpactin II | annexin I (lipocortin I) | lipocortin I | calpactin-2 | p35 | phospholipase A2 inhibitory protein | LPC1 | chromobindin-9 | RGD:730873	is_marker_for:DOID:8893:psoriasis | is_marker_for:DOID:3008:invasive ductal carcinoma | is_marker_for:DOID:10140:dry eye syndrome | is_marker_for:DOID:1350:paranasal sinus benign neoplasm | is_marker_for:DOID:6498:seborrheic keratosis | is_marker_for:DOID:0060074:ductal carcinoma in situ | is_marker_for:DOID:1793:pancreatic cancer | is_marker_for:DOID:1749:squamous cell carcinoma | is_marker_for:…	HGNC:533:ANXA1	HGNC:9276:PPM1B | HGNC:2902:DLG3 | HGNC:10488:S100A11 | HGNC:6446:KRT8 | HGNC:12624:USP25 | HGNC:20294:USPL1 | HGNC:28748:SLX1B | HGNC:20790:ATG4B | HGNC:7059:MGMT | HGNC:19678:UCHL5 | HGNC:12496:UBE3A | HGNC:1678:CD4 | HGNC:12485:UBE2I | HGNC:4141:GAPDH | HGNC:27506:KLHL23 | HGNC:581:APBB1 | HGNC:18966:CSAD | HGNC:26059:CZIB | HGNC:10289:RPA1 | HGNC:12565:UNC119 | HGNC:23077:OTUB1 | HGNC:1187:ER…	HGNC:533	ENSG00000135046	Anxa1	MGI:96819	ENSMUSG00000024659	anxa1d	ZDB-GENE-050417-72	Yes	Yes	Yes	No	Yes	No	No	No	No	Yes	No	Yes	No	No	No	No	No	N.A.	No	No	No	No	No	No	No	N.A.	N.A.	N.A.	N.A.	N.A.	N.A.	N.A.	N.A.	N.A.	N.A.	N.A.
ANXA1	annexin A1	Enables several functions, including calcium-dependent phospholipid binding activity; calcium-dependent protein binding activity; and phospholipase A2 inhibitor activity. Involved in several processes, including leukocyte chemotaxis; regulation of T cell activation; and regulation of vesicle-mediated transport. Located in several cellular components, including actin filament; cornified envelope; …	ANX1 | annexin-1 | calpactin II | annexin I (lipocortin I) | lipocortin I | calpactin-2 | p35 | phospholipase A2 inhibitory protein | LPC1 | chromobindin-9 | RGD:730873	is_marker_for:DOID:8893:psoriasis | is_marker_for:DOID:3008:invasive ductal carcinoma | is_marker_for:DOID:10140:dry eye syndrome | is_marker_for:DOID:1350:paranasal sinus benign neoplasm | is_marker_for:DOID:6498:seborrheic keratosis | is_marker_for:DOID:0060074:ductal carcinoma in situ | is_marker_for:DOID:1793:pancreatic cancer | is_marker_for:DOID:1749:squamous cell carcinoma | is_marker_for:…	HGNC:533:ANXA1	HGNC:9276:PPM1B | HGNC:2902:DLG3 | HGNC:10488:S100A11 | HGNC:6446:KRT8 | HGNC:12624:USP25 | HGNC:20294:USPL1 | HGNC:28748:SLX1B | HGNC:20790:ATG4B | HGNC:7059:MGMT | HGNC:19678:UCHL5 | HGNC:12496:UBE3A | HGNC:1678:CD4 | HGNC:12485:UBE2I | HGNC:4141:GAPDH | HGNC:27506:KLHL23 | HGNC:581:APBB1 | HGNC:18966:CSAD | HGNC:26059:CZIB | HGNC:10289:RPA1 | HGNC:12565:UNC119 | HGNC:23077:OTUB1 | HGNC:1187:ER…	HGNC:533	ENSG00000135046	Anxa1	MGI:96819	ENSMUSG00000024659	anxa1c	ZDB-GENE-030131-5274	Yes	Yes	Yes	No	Yes	No	No	No	No	Yes	No	Yes	No	No	No	No	No	POINT_MUTATION	Yes	No	No	No	No	No	No	N.A.	N.A.	N.A.	N.A.	N.A.	N.A.	N.A.	N.A.	N.A.	N.A.	N.A.
ANXA1	annexin A1	Enables several functions, including calcium-dependent phospholipid binding activity; calcium-dependent protein binding activity; and phospholipase A2 inhibitor activity. Involved in several processes, including leukocyte chemotaxis; regulation of T cell activation; and regulation of vesicle-mediated transport. Located in several cellular components, including actin filament; cornified envelope; …	ANX1 | annexin-1 | calpactin II | annexin I (lipocortin I) | lipocortin I | calpactin-2 | p35 | phospholipase A2 inhibitory protein | LPC1 | chromobindin-9 | RGD:730873	is_marker_for:DOID:8893:psoriasis | is_marker_for:DOID:3008:invasive ductal carcinoma | is_marker_for:DOID:10140:dry eye syndrome | is_marker_for:DOID:1350:paranasal sinus benign neoplasm | is_marker_for:DOID:6498:seborrheic keratosis | is_marker_for:DOID:0060074:ductal carcinoma in situ | is_marker_for:DOID:1793:pancreatic cancer | is_marker_for:DOID:1749:squamous cell carcinoma | is_marker_for:…	HGNC:533:ANXA1	HGNC:9276:PPM1B | HGNC:2902:DLG3 | HGNC:10488:S100A11 | HGNC:6446:KRT8 | HGNC:12624:USP25 | HGNC:20294:USPL1 | HGNC:28748:SLX1B | HGNC:20790:ATG4B | HGNC:7059:MGMT | HGNC:19678:UCHL5 | HGNC:12496:UBE3A | HGNC:1678:CD4 | HGNC:12485:UBE2I | HGNC:4141:GAPDH | HGNC:27506:KLHL23 | HGNC:581:APBB1 | HGNC:18966:CSAD | HGNC:26059:CZIB | HGNC:10289:RPA1 | HGNC:12565:UNC119 | HGNC:23077:OTUB1 | HGNC:1187:ER…	HGNC:533	ENSG00000135046	Anxa1	MGI:96819	ENSMUSG00000024659	anxa1b	ZDB-GENE-030131-6554	Yes	Yes	Yes	No	Yes	No	No	No	No	Yes	No	Yes	No	No	No	No	No	N.A.	No	No	No	No	No	No	No	N.A.	N.A.	N.A.	N.A.	N.A.	N.A.	N.A.	N.A.	N.A.	N.A.	N.A.
ANXA1	annexin A1	Enables several functions, including calcium-dependent phospholipid binding activity; calcium-dependent protein binding activity; and phospholipase A2 inhibitor activity. Involved in several processes, including leukocyte chemotaxis; regulation of T cell activation; and regulation of vesicle-mediated transport. Located in several cellular components, including actin filament; cornified envelope; …	ANX1 | annexin-1 | calpactin II | annexin I (lipocortin I) | lipocortin I | calpactin-2 | p35 | phospholipase A2 inhibitory protein | LPC1 | chromobindin-9 | RGD:730873	is_marker_for:DOID:8893:psoriasis | is_marker_for:DOID:3008:invasive ductal carcinoma | is_marker_for:DOID:10140:dry eye syndrome | is_marker_for:DOID:1350:paranasal sinus benign neoplasm | is_marker_for:DOID:6498:seborrheic keratosis | is_marker_for:DOID:0060074:ductal carcinoma in situ | is_marker_for:DOID:1793:pancreatic cancer | is_marker_for:DOID:1749:squamous cell carcinoma | is_marker_for:…	HGNC:533:ANXA1	HGNC:9276:PPM1B | HGNC:2902:DLG3 | HGNC:10488:S100A11 | HGNC:6446:KRT8 | HGNC:12624:USP25 | HGNC:20294:USPL1 | HGNC:28748:SLX1B | HGNC:20790:ATG4B | HGNC:7059:MGMT | HGNC:19678:UCHL5 | HGNC:12496:UBE3A | HGNC:1678:CD4 | HGNC:12485:UBE2I | HGNC:4141:GAPDH | HGNC:27506:KLHL23 | HGNC:581:APBB1 | HGNC:18966:CSAD | HGNC:26059:CZIB | HGNC:10289:RPA1 | HGNC:12565:UNC119 | HGNC:23077:OTUB1 | HGNC:1187:ER…	HGNC:533	ENSG00000135046	Anxa1	MGI:96819	ENSMUSG00000024659	anxa1a	ZDB-GENE-030131-6664	Yes	Yes	Yes	No	Yes	No	No	No	No	Yes	No	Yes	No	Yes	Yes	No	No	POINT_MUTATION	Yes	No	No	No	No	No	No	N.A.	N.A.	N.A.	N.A.	N.A.	N.A.	N.A.	N.A.	N.A.	N.A.	N.A.
TRPV4	transient receptor potential cation channel subfamily V member 4	Enables several functions, including calmodulin binding activity; identical protein binding activity; and stretch-activated, monoatomic cation-selective, calcium channel activity. Involved in several processes, including blood vessel endothelial cell delamination; calcium ion transport; and cellular hypotonic response. Located in plasma membrane. Implicated in Charcot-Marie-Tooth disease axonal t…	TRP12 | vanilloid receptor-like channel 2 | SSQTL1 | HMSN2C | vanilloid receptor-related osmotically activated channel | transient receptor potential protein 12 | BCYM3 | VRL2 | osmosensitive transient receptor potential channel 4 | osm-9-like TRP channel 4 | CMT2C | VR-OAC | OSM9-like transient receptor potential channel 4 | transient receptor potential cation channel, subfamily V, member 4 | OT…	biomarker_via_orthology:DOID:6432:pulmonary hypertension | implicated_via_orthology:DOID:0110555:autosomal dominant nonsyndromic deafness 25 | is_implicated_in:DOID:0110182:Charcot-Marie-Tooth disease axonal type 2C | is_implicated_in:DOID:0111553:spondyloepiphyseal dysplasia Maroteaux type | is_implicated_in:DOID:0111514:metatropic dysplasia | is_implicated_in:DOID:0111215:autosomal dominant dis…	N.A.	HGNC:6869:MAP7 | HGNC:6735:LYN | HGNC:11283:SRC | HGNC:12841:YES1 | HGNC:6524:LCK | HGNC:4840:HCK | HGNC:4037:FYN | HGNC:16994:OS9 | HGNC:13890:ITCH | HGNC:1573:KRIT1 | HGNC:712:ARRB2 | HGNC:375:AKAP5 | HGNC:7559:MYCN | HGNC:30002:DCAF6 | HGNC:6934:MCAM | HGNC:1473:CANX | HGNC:17113:HIF1AN | HGNC:9846:RAN | RGD:2143:Aqp4 | HGNC:18083:TRPV4 | RGD:2070:Agtr1a	HGNC:18083	ENSG00000111199	Trpv4	MGI:1926945	ENSMUSG00000014158	trpv4	ZDB-GENE-030912-7	Yes	Yes	Yes	No	Yes	Yes	No	Yes	No	No	No	Yes	No	No	Yes	Yes	No	POINT_MUTATION	Yes	No	No	No	No	No	Yes	N.A.	N.A.	N.A.	N.A.	N.A.	N.A.	N.A.	N.A.	N.A.	N.A.	N.A.
ADCY3	adenylate cyclase 3	Predicted to enable adenylate cyclase activity. Predicted to be involved in several processes, including cAMP biosynthetic process; cellular response to forskolin; and olfactory learning. Located in cytoplasm and plasma membrane. Implicated in obesity.	KIAA0511 | adenylate cyclase type III | adenylate cyclase, olfactive type | AC-III | BMIQ19 | adenylyl cyclase 3 | AC3 | adenylyl cyclase, type III | ATP pyrophosphate-lyase 3 | adenylate cyclase type 3 | RGD:732499	implicated_via_orthology:DOID:1470:major depressive disorder | is_implicated_in:DOID:9970:obesity	N.A.	HGNC:286:ADRB2 | HGNC:17648:POPDC2 | HGNC:6563:LGALS3 | HGNC:25370:ANKMY2 | HGNC:11034:SLC4A8 | HGNC:21263:ASIC4 | HGNC:2150:CNGA3 | HGNC:18358:IL17RC | HGNC:8703:PCDHGA5 | HGNC:1699:CD79B | HGNC:28539:IZUMO1 | HGNC:10930:SLC17A2 | HGNC:6224:KCNA5 | HGNC:7464:MTNR1B | HGNC:5045:HNRNPL | HGNC:24500:VIRMA | HGNC:587:APEX1 | HGNC:19102:RIGI | HGNC:1527:CAV1 | HGNC:6407:KRAS | HGNC:6735:LYN | HGNC:97…	HGNC:234	ENSG00000138031	Adcy3	MGI:99675	ENSMUSG00000020654	adcy3b	ZDB-GENE-041014-276	Yes	Yes	Yes	No	Yes	Yes	No	Yes	No	No	Yes	Yes	No	No	Yes	No	No	POINT_MUTATION	Yes	No	No	No	No	No	No	Gold Standard	ENSG00000138031	ADCY3	adenylate cyclase 3 [Source:HGNC Symbol;Acc:234]	Localized to the plasma membrane of neuronal cilia PMID: 17924533, PMID: 23392690	PMID:17924533, PMID:23392690	Mayer et al. 2009	Ciliary Membrane	candidate	ADCY3	adenylate cyclase 3
ADCY3	adenylate cyclase 3	Predicted to enable adenylate cyclase activity. Predicted to be involved in several processes, including cAMP biosynthetic process; cellular response to forskolin; and olfactory learning. Located in cytoplasm and plasma membrane. Implicated in obesity.	KIAA0511 | adenylate cyclase type III | adenylate cyclase, olfactive type | AC-III | BMIQ19 | adenylyl cyclase 3 | AC3 | adenylyl cyclase, type III | ATP pyrophosphate-lyase 3 | adenylate cyclase type 3 | RGD:732499	implicated_via_orthology:DOID:1470:major depressive disorder | is_implicated_in:DOID:9970:obesity	N.A.	HGNC:286:ADRB2 | HGNC:17648:POPDC2 | HGNC:6563:LGALS3 | HGNC:25370:ANKMY2 | HGNC:11034:SLC4A8 | HGNC:21263:ASIC4 | HGNC:2150:CNGA3 | HGNC:18358:IL17RC | HGNC:8703:PCDHGA5 | HGNC:1699:CD79B | HGNC:28539:IZUMO1 | HGNC:10930:SLC17A2 | HGNC:6224:KCNA5 | HGNC:7464:MTNR1B | HGNC:5045:HNRNPL | HGNC:24500:VIRMA | HGNC:587:APEX1 | HGNC:19102:RIGI | HGNC:1527:CAV1 | HGNC:6407:KRAS | HGNC:6735:LYN | HGNC:97…	HGNC:234	ENSG00000138031	Adcy3	MGI:99675	ENSMUSG00000020654	adcy3a	ZDB-GENE-111027-6	Yes	Yes	Yes	No	Yes	Yes	No	Yes	No	No	Yes	Yes	No	No	Yes	No	No	N.A.	Yes	No	No	No	No	No	No	Gold Standard	ENSG00000138031	ADCY3	adenylate cyclase 3 [Source:HGNC Symbol;Acc:234]	Localized to the plasma membrane of neuronal cilia PMID: 17924533, PMID: 23392690	PMID:17924533, PMID:23392690	Mayer et al. 2009	Ciliary Membrane	candidate	ADCY3	adenylate cyclase 3
AP1M2	adaptor related protein complex 1 subunit mu 2	Predicted to enable clathrin adaptor activity. Predicted to be involved in vesicle-mediated transport. Located in cytosol and intracellular membrane-bounded organelle.	adaptor protein complex AP-1 subunit mu-2 | AP1-mu2 | HSMU1B | MU1B | golgi adaptor HA1/AP1 adaptin mu-2 subunit | adaptor-related protein complex 1 mu 2 subunit | golgi adaptor AP-1 47 kDa protein | adaptor-related protein complex 1, mu 2 subunit | adaptor-related protein complex 1 mu-2 subunit | AP-1 complex subunit mu-2 | clathrin coat associated protein AP47 2 | clathrin assembly protein comp…	N.A.	N.A.	HGNC:563:AP2B1 | HGNC:3243:EHD2 | HGNC:6547:LDLR | HGNC:555:AP1G1 | HGNC:9705:PVR | HGNC:10602:SCNN1G | HGNC:21604:EPN1 | HGNC:10599:SCNN1A | HGNC:10600:SCNN1B | HGNC:7679:NDRG1 | HGNC:620:APP | HGNC:29548:ECSIT | HGNC:19034:MAST1 | HGNC:7:A2M | HGNC:1059:BLMH | HGNC:17171:LOXL4 | HGNC:9777:RAB3A | HGNC:9779:RAB3D | HGNC:9508:PSEN1 | HGNC:3236:EGFR | HGNC:560:AP1S2 | HGNC:559:AP1S1 | HGNC:18971:A…	HGNC:558	ENSG00000129354	Ap1m2	MGI:1336974	ENSMUSG00000003309	ap1m2	ZDB-GENE-041114-20	Yes	Yes	Yes	No	Yes	Yes	No	Yes	No	No	No	Yes	No	Yes	No	Yes	No	POINT_MUTATION	Yes	No	No	No	No	No	Yes	N.A.	N.A.	N.A.	N.A.	N.A.	N.A.	N.A.	N.A.	N.A.	N.A.	N.A.
CAPSL	calcyphosine like	Predicted to enable calcium ion binding activity. Predicted to be located in cytoplasm.	MGC26610 | calcyphosine-like | calcyphosin-like protein | RGD:1601932	N.A.	HGNC:24648:ETAA1	HGNC:620:APP | HGNC:16864:DLGAP5 | HGNC:12412:TUBB2A | HGNC:20771:TUBB4B | HGNC:13516:BIRC6 | HGNC:20773:TUBB8 | HGNC:20766:TUBA1A | HGNC:18809:TUBA1B | HGNC:1316:EML4 | HGNC:20768:TUBA1C | HGNC:20772:TUBB3 | HGNC:39551:NEDD8-MDP1 | HGNC:6525:LCN1	HGNC:28375	ENSG00000152611	Capsl	MGI:1922818	ENSMUSG00000039676	capsla	ZDB-GENE-030131-7291	Yes	Yes	Yes	No	Yes	No	No	No	No	No	No	No	Yes	No	No	No	No	N.A.	No	No	No	No	No	No	No	Potential	ENSG00000152611	CAPSL	unknown/uncertain	Cilia defects after knockdown PMID:21289087	0	Arnaiz et al. 2009, Arnaiz et al. 2010, Avidor-Reiss et al. 2004, Broadhead et al. 2006, Kilburn et al. 2007, Li et al. 2004, Mayer et al. 2008, Merchant et al. 2007, Ostrowski et al. 2002, Ross et al. 2007	No data	N.A.	N.A.	N.A.
CAPSL	calcyphosine like	Predicted to enable calcium ion binding activity. Predicted to be located in cytoplasm.	MGC26610 | calcyphosine-like | calcyphosin-like protein | RGD:1601932	N.A.	HGNC:24648:ETAA1	HGNC:620:APP | HGNC:16864:DLGAP5 | HGNC:12412:TUBB2A | HGNC:20771:TUBB4B | HGNC:13516:BIRC6 | HGNC:20773:TUBB8 | HGNC:20766:TUBA1A | HGNC:18809:TUBA1B | HGNC:1316:EML4 | HGNC:20768:TUBA1C | HGNC:20772:TUBB3 | HGNC:39551:NEDD8-MDP1 | HGNC:6525:LCN1	HGNC:28375	ENSG00000152611	Capsl	MGI:1922818	ENSMUSG00000039676	capslb	ZDB-GENE-050417-298	Yes	Yes	Yes	No	Yes	No	No	No	No	No	No	No	Yes	No	No	No	No	POINT_MUTATION	Yes	No	No	No	No	No	No	Potential	ENSG00000152611	CAPSL	unknown/uncertain	Cilia defects after knockdown PMID:21289087	0	Arnaiz et al. 2009, Arnaiz et al. 2010, Avidor-Reiss et al. 2004, Broadhead et al. 2006, Kilburn et al. 2007, Li et al. 2004, Mayer et al. 2008, Merchant et al. 2007, Ostrowski et al. 2002, Ross et al. 2007	No data	N.A.	N.A.	N.A.
CAV1	caveolin 1	Enables several functions, including enzyme binding activity; inward rectifier potassium channel inhibitor activity; and transmembrane transporter binding activity. Involved in several processes, including endocytosis; regulation of protein metabolic process; and regulation of signal transduction. Acts upstream of or within response to estrogen and response to progesterone. Located in several cel…	caveolin 1, caveolae protein, 22kDa | cell growth-inhibiting protein 32 | PPH3 | CAV | VIP21 | BSCL3 | CGL3 | LCCNS | MSTP085 | caveolin-1 | RGD:619568	is_marker_for:DOID:2671:transitional cell carcinoma | is_marker_for:DOID:4450:renal cell carcinoma | is_marker_for:DOID:10283:prostate cancer | is_marker_for:DOID:418:systemic scleroderma | is_marker_for:DOID:11054:urinary bladder cancer | is_marker_for:DOID:127:leiomyoma | is_marker_for:DOID:1612:breast cancer | is_marker_for:DOID:4001:ovarian carcinoma | is_marker_for:DOID:8893:psoriasis | is_m…	N.A.	HGNC:644:AR | HGNC:10606:SCP2 | HGNC:9068:PLD2 | HGNC:636:AQP3 | HGNC:3180:EDNRB | RGD:61857:Clic4 | HGNC:7876:NOS3 | HGNC:1528:CAV2 | HGNC:7873:NOS2 | HGNC:1133:BTK | HGNC:1079:BMX | HGNC:4544:GRK5 | HGNC:10013:GRK1 | HGNC:289:GRK2 | HGNC:12032:TRAF2 | HGNC:12030:TRADD | HGNC:11917:TNFRSF1B | HGNC:12333:TRPC1 | HGNC:8031:NTRK1 | HGNC:7809:NGFR | HGNC:7760:NEU3 | HGNC:12363:TSC2 | HGNC:2666:DAG1 …	HGNC:1527	ENSG00000105974	Cav1	MGI:102709	ENSMUSG00000007655	cav1	ZDB-GENE-030131-2415	Yes	Yes	Yes	No	Yes	No	No	No	No	Yes	Yes	Yes	No	Yes	Yes	Yes	Yes	INSERTION	Yes	No	No	No	No	No	Yes	N.A.	N.A.	N.A.	N.A.	N.A.	N.A.	N.A.	N.A.	N.A.	N.A.	N.A.
CCDC68	coiled-coil domain containing 68	Involved in microtubule anchoring at centrosome and protein localization. Located in centriole. Part of centriolar subdistal appendage.	cutaneous T-cell lymphoma associated antigen | coiled-coil domain-containing protein 68 | CTCL tumor antigen se57-1 | SE57-1 | cutaneous T-cell lymphoma-associated antigen se57-1 | CTCL-associated antigen se57-1 | FLJ25368 | RGD:1601959	N.A.	N.A.	HGNC:6502:RPSA | HGNC:10409:RPS21 | HGNC:17165:TFIP11 | HGNC:14673:FYCO1 | HGNC:9069:PLEC | HGNC:379:AKAP9 | HGNC:1857:CENPF | HGNC:28920:CEP170 | HGNC:16909:NDC80 | HGNC:17155:RABGAP1 | HGNC:14906:NIN | HGNC:1139:BTN3A2 | HGNC:11697:DYNLT1 | HGNC:30841:KRT27 | HGNC:14773:OR5H8 | HGNC:17838:NIFK | HGNC:9341:PRC1 | HGNC:36809:RPSA2 | HGNC:9298:PPP1R9B | HGNC:14862:POLR2M | HGNC:8114:ODF2 | HGNC:24…	HGNC:24350	ENSG00000166510	Ccdc68	MGI:3612676	ENSMUSG00000038903	N.A.	N.A.	No	Yes	No	No	Yes	No	No	No	No	No	No	No	Yes	N.A.	N.A.	N.A.	N.A.	N.A.	No	N.A.	N.A.	N.A.	N.A.	N.A.	N.A.	Potential	ENSG00000166510	CCDC68	unknown/uncertain	PMID:23056384, found in a cilia related siRNA screen, no additional evidence	0	0	0	N.A.	N.A.	N.A.
CDC14B	cell division cycle 14B	Enables protein serine/threonine phosphatase activity and protein tyrosine phosphatase activity. Involved in mitotic G2 DNA damage checkpoint signaling. Located in nucleolus and nucleoplasm. Biomarker of renal cell carcinoma.	CDC14B3 | CDC14 cell division cycle 14 homolog B | Cdc14B2 | hCDC14B | dual specificity protein phosphatase CDC14B | Cdc14B1 | RGD:1322476	is_marker_for:DOID:4450:renal cell carcinoma	N.A.	HGNC:11998:TP53 | HGNC:10901:SKP2 | HGNC:24824:FZR1 | HGNC:13631:RPL36 | HGNC:28359:CCDC86 | HGNC:1854:CENPC | HGNC:2976:DNMT1 | HGNC:18538:NUSAP1 | HGNC:26961:RNF169 | HGNC:20062:USP36 | HGNC:12767:NSD3 | HGNC:12828:XRCC1 | HGNC:13854:ZKSCAN4 | HGNC:12963:ZNF174 | HGNC:25955:ZNF280C | HGNC:15962:CBX8 | HGNC:29380:ZNF512 | HGNC:18079:ZNF362 | HGNC:1552:CBX2 | HGNC:26333:SRFBP1 | HGNC:24434:GLYR1 …	HGNC:1719	ENSG00000081377	Cdc14b	MGI:2441808	ENSMUSG00000033102	cdc14b	ZDB-GENE-040426-820	Yes	Yes	Yes	No	Yes	No	No	No	No	No	No	Yes	No	Yes	No	Yes	No	POINT_MUTATION	Yes	No	No	Yes	Yes	Yes	Yes	N.A.	N.A.	N.A.	N.A.	N.A.	N.A.	N.A.	N.A.	N.A.	N.A.	N.A.
CDKN2B	cyclin dependent kinase inhibitor 2B	Enables cyclin-dependent protein serine/threonine kinase inhibitor activity and protein kinase binding activity. Involved in several processes, including cellular senescence; megakaryocyte differentiation; and positive regulation of transforming growth factor beta receptor signaling pathway. Located in cytoplasm and nucleus. Implicated in carcinoma (multiple); erythema infectiosum; hematologic ca…	MTS2 | p15 CDK inhibitor | CDK4B inhibitor | cyclin-dependent kinase inhibitor 2B | cyclin-dependent kinase 4 inhibitor B | p15INK4b | p15-INK4b | P15 | p14_INK4B | p15_INK4B | cyclin-dependent kinase inhibitor 2B (p15, inhibits CDK4) | p14-INK4b | CDK4I | INK4B | MTS-2 | multiple tumor suppressor 2 | p14_CDK inhibitor | cyclin-dependent kinases 4 and 6 binding protein | CDK inhibitory protein | …	is_marker_for:DOID:8991:cervix uteri carcinoma in situ | is_marker_for:DOID:1749:squamous cell carcinoma | is_marker_for:DOID:9119:acute myeloid leukemia | is_marker_for:DOID:2999:granulosa cell tumor | is_marker_for:DOID:2671:transitional cell carcinoma | is_marker_for:DOID:10283:prostate cancer | is_implicated_in:DOID:0050908:myelodysplastic syndrome | is_implicated_in:DOID:0060318:acute promye…	N.A.	HGNC:6798:MAGEA11 | HGNC:1773:CDK4 | HGNC:706:ARPC3 | HGNC:5959:ELP1 | HGNC:28108:CCDC90B | HGNC:29264:CEP126 | HGNC:620:APP | HGNC:25846:PYCR3 | HGNC:10062:RNF20 | HGNC:6132:ISL1 | HGNC:11767:TGFB1I1 | HGNC:1777:CDK6 | HGNC:12031:TRAF1 | HGNC:13390:NIF3L1 | HGNC:26552:CCDC33 | HGNC:17311:PIAS2 | HGNC:700:ARNT | HGNC:391:AKT1 | HGNC:1583:CCND2 | HGNC:1787:CDKN2A | HGNC:1788:CDKN2B | HGNC:3386:EPH…	HGNC:1788	ENSG00000147883	Cdkn2b	MGI:104737	ENSMUSG00000073802	cdkn2a/b	ZDB-GENE-081104-306	Yes	Yes	Yes	No	Yes	No	No	No	No	No	No	Yes	No	Yes	Yes	Yes	Yes	POINT_MUTATION	Yes	No	No	No	No	No	No	N.A.	N.A.	N.A.	N.A.	N.A.	N.A.	N.A.	N.A.	N.A.	N.A.	N.A.
GLI1	GLI family zinc finger 1	Enables RNA polymerase II transcription regulatory region sequence-specific DNA binding activity and chromatin binding activity. Involved in several processes, including positive regulation of cardiac muscle cell proliferation; positive regulation of nucleobase-containing compound metabolic process; and regulation of signal transduction. Acts upstream of or within positive regulation of transcrip…	glioma-associated oncogene homolog 1 (zinc finger protein) | GLI-Kruppel family member GLI1 | glioma-associated oncogene 1 | oncogene GLI | glioma-associated oncogene family zinc finger 1 | zinc finger protein GLI1 | PAPA8 | GLI | PPD1 | RGD:1344225	is_marker_for:DOID:2377:multiple sclerosis | is_marker_for:DOID:9256:colorectal cancer | is_marker_for:DOID:0080016:spina bifida | is_marker_for:DOID:2512:nevoid basal cell carcinoma syndrome | is_marker_for:DOID:5593:gastric papillary adenocarcinoma | is_marker_for:DOID:6595:gastric tubular adenocarcinoma | implicated_via_orthology:DOID:0050338:primary bacterial infectious disease | biomarker_vi…	HGNC:10530:SAP18 | MGI:1345643:Sufu | MGI:98297:Shh | HGNC:7553:MYC | HGNC:30424:SPPL3	MGI:1345643:Sufu | FB:FBgn0005355:Su(fu) | MGI:1913125:Pias1 | HGNC:16466:SUFU | HGNC:12872:ZIC1 | HGNC:12873:ZIC2 | HGNC:17209:STK36 | MGI:107157:Sin3a | HGNC:10530:SAP18 | HGNC:4852:HDAC1 | HGNC:4853:HDAC2 | HGNC:12801:XBP1 | HGNC:9834:RAI1 | HGNC:13890:ITCH | HGNC:8060:NUMB | HGNC:1773:CDK4 | HGNC:3649:FEM1B | HGNC:12687:VHL | HGNC:9377:PRKAA2 | HGNC:19095:GCC1 | HGNC:19014:TRIM42 | HGNC:6770:…	HGNC:4317	ENSG00000111087	Gli1	MGI:95727	ENSMUSG00000025407	gli1	ZDB-GENE-030321-1	Yes	Yes	Yes	No	Yes	No	No	No	No	No	No	No	Yes	Yes	Yes	Yes	No	UNSPECIFIED	Yes	Yes	No	No	No	No	Yes	Gold Standard	ENSG00000111087	GLI1	GLI family zinc finger 1 [Source:HGNC Symbol;Acc:4317]	Effectors of Hh signaling, localizes to tip of cilium. PMID:21209912	PMID:21209912	Blacque et al. 2005	Ciliary Tip	candidate	GLI1	GLI family zinc finger 1
KLC3	kinesin light chain 3	Predicted to enable kinesin binding activity. Predicted to be involved in sperm mitochondrial sheath assembly. Predicted to act upstream of or within axo-dendritic transport. Predicted to be located in mitochondrion. Predicted to be part of kinesin complex. Predicted to be active in cytoplasm.	KLC2L | KLC2 | KLCt | kinesin light chain 2 | KLC2-like | KNS2B | kinesin light chain 2-like | RGD:1604744	implicated_via_orthology:DOID:0080348:Alzheimer's disease 1	N.A.	HGNC:12852:YWHAG | HGNC:12853:YWHAH | HGNC:2552:CUL2 | HGNC:2963:DYNC1I1 | HGNC:12851:YWHAE | HGNC:1594:CCNH | HGNC:4234:GEM | HGNC:6415:KRT13 | HGNC:6421:KRT15 | HGNC:9751:QARS1 | HGNC:10518:VPS52 | HGNC:11634:TCF4 | HGNC:12380:TSNAX | HGNC:11429:STX11 | HGNC:15580:PDE4DIP | HGNC:16909:NDC80 | HGNC:29079:KDM1A | HGNC:29859:ABI3 | HGNC:17327:WAC | HGNC:20427:MBIP | HGNC:23746:NECAB2 | HGNC:14497:…	HGNC:20717	ENSG00000104892	Klc3	MGI:1277971	ENSMUSG00000040714	klc3	ZDB-GENE-060929-772	Yes	Yes	Yes	No	Yes	No	No	No	No	No	No	Yes	No	No	No	No	No	POINT_MUTATION	Yes	No	No	No	No	No	No	N.A.	N.A.	N.A.	N.A.	N.A.	N.A.	N.A.	N.A.	N.A.	N.A.	N.A.
LCAT	lecithin-cholesterol acyltransferase	Enables acyltransferase activity, transferring groups other than amino-acyl groups; apolipoprotein A-I binding activity; and carboxylic ester hydrolase activity. Involved in several processes, including cholesterol homeostasis; plasma lipoprotein particle remodeling; and reverse cholesterol transport. Acts upstream of or within cholesterol metabolic process and cholesterol transport. Located in e…	PAF acetylhydrolase | lecithin cholesterol acyltransferase | phosphatidylcholine--sterol O-acyltransferase | platelet-activating factor acetylhydrolase | testicular secretory protein Li 24 | phosphatidylcholine-sterol acyltransferase | 1-alkyl-2-acetylglycerophosphocholine esterase | phospholipid-cholesterol acyltransferase | RGD:737383	implicated_via_orthology:DOID:5844:myocardial infarction | implicated_via_orthology:DOID:1168:familial hyperlipidemia | implicated_via_orthology:DOID:783:end stage renal disease | implicated_via_orthology:DOID:1391:Norum disease | is_implicated_in:DOID:2349:arteriosclerosis | is_implicated_in:DOID:1391:Norum disease	N.A.	HGNC:7:A2M | HGNC:600:APOA1 | HGNC:601:APOA2 | HGNC:613:APOE | HGNC:9138:EXOSC10 | HGNC:23785:PIKFYVE | HGNC:12762:WFS1	HGNC:6522	ENSG00000213398	Lcat	MGI:96755	ENSMUSG00000035237	lcat	ZDB-GENE-010716-3	Yes	Yes	Yes	No	Yes	No	No	No	No	Yes	Yes	Yes	No	Yes	Yes	No	No	INDEL	Yes	No	No	No	No	No	No	N.A.	N.A.	N.A.	N.A.	N.A.	N.A.	N.A.	N.A.	N.A.	N.A.	N.A.
MAS1	MAS1 proto-oncogene, G protein-coupled receptor	Enables G protein-coupled receptor activity. Involved in protein kinase C signaling. Located in plasma membrane.	proto-oncogene Mas | Mas-related G protein-coupled receptor A | MAS | MGRA | MGC119966 | MAS1 oncogene | RGD:731461	implicated_via_orthology:DOID:1686:glaucoma | implicated_via_orthology:DOID:10763:hypertension | biomarker_via_orthology:DOID:12236:primary biliary cholangitis | biomarker_via_orthology:DOID:784:chronic kidney disease | biomarker_via_orthology:DOID:6000:congestive heart failure | biomarker_via_orthology:DOID:12930:dilated cardiomyopathy	HGNC:3236:EGFR	HGNC:11167:SNTA1 | HGNC:3236:EGFR | HGNC:4506:GPR50 | HGNC:17007:DUSP14 | HGNC:29556:EFHD1 | HGNC:61:ABCD1 | HGNC:11237:SPG7 | HGNC:13764:RELT | HGNC:10719:SELENBP1 | HGNC:28480:SLC35G2 | HGNC:9025:PKP3 | HGNC:13200:ZYX | HGNC:16823:TMEM11 | HGNC:174:ACVR2B | HGNC:21597:ACAD10 | HGNC:33905:POTEF | HGNC:24278:ABHD17B | HGNC:29370:ITPRIP | HGNC:19089:SLC30A5 | HGNC:2389:CRYAB | HGNC:29088:PDS5A | H…	HGNC:6899	ENSG00000130368	Mas1	MGI:96918	ENSMUSG00000068037	N.A.	N.A.	Yes	Yes	Yes	No	Yes	No	No	No	No	No	Yes	Yes	No	N.A.	N.A.	N.A.	N.A.	N.A.	No	N.A.	N.A.	N.A.	N.A.	N.A.	N.A.	N.A.	N.A.	N.A.	N.A.	N.A.	N.A.	N.A.	N.A.	N.A.	N.A.	N.A.
PKP3	plakophilin 3	Enables alpha-catenin binding activity; cell adhesion molecule binding activity; and enzyme binding activity. Involved in desmosome assembly; negative regulation of mRNA catabolic process; and protein localization to plasma membrane. Located in cell junction; nucleoplasm; and plasma membrane. Part of messenger ribonucleoprotein complex.	plakophilin-3 | plakophilin 3b | RGD:1319304	N.A.	N.A.	HGNC:10773:SFN | HGNC:3048:DSG1 | HGNC:3049:DSG2 | HGNC:3050:DSG3 | HGNC:3035:DSC1 | HGNC:3036:DSC2 | HGNC:3037:DSC3 | HGNC:6207:JUP | HGNC:6430:KRT18 | HGNC:3052:DSP | HGNC:13867:SH3KBP1 | HGNC:10291:RPA3 | HGNC:10290:RPA2 | HGNC:10289:RPA1 | HGNC:25367:CCDC8 | HGNC:3188:EED | HGNC:19036:MAST3 | HGNC:1976:CIDEA | HGNC:25334:ELMOD1 | HGNC:918:B3GALNT1 | HGNC:19343:ST6GALNAC3 | HGNC:25714:CCDC51 |…	HGNC:9025	ENSG00000184363	Pkp3	MGI:1891830	ENSMUSG00000054065	pkp3a	ZDB-GENE-060512-114	Yes	Yes	Yes	No	Yes	No	No	No	No	No	No	Yes	No	No	No	No	No	POINT_MUTATION	Yes	No	No	No	No	No	No	N.A.	N.A.	N.A.	N.A.	N.A.	N.A.	N.A.	N.A.	N.A.	N.A.	N.A.
PKP3	plakophilin 3	Enables alpha-catenin binding activity; cell adhesion molecule binding activity; and enzyme binding activity. Involved in desmosome assembly; negative regulation of mRNA catabolic process; and protein localization to plasma membrane. Located in cell junction; nucleoplasm; and plasma membrane. Part of messenger ribonucleoprotein complex.	plakophilin-3 | plakophilin 3b | RGD:1319304	N.A.	N.A.	HGNC:10773:SFN | HGNC:3048:DSG1 | HGNC:3049:DSG2 | HGNC:3050:DSG3 | HGNC:3035:DSC1 | HGNC:3036:DSC2 | HGNC:3037:DSC3 | HGNC:6207:JUP | HGNC:6430:KRT18 | HGNC:3052:DSP | HGNC:13867:SH3KBP1 | HGNC:10291:RPA3 | HGNC:10290:RPA2 | HGNC:10289:RPA1 | HGNC:25367:CCDC8 | HGNC:3188:EED | HGNC:19036:MAST3 | HGNC:1976:CIDEA | HGNC:25334:ELMOD1 | HGNC:918:B3GALNT1 | HGNC:19343:ST6GALNAC3 | HGNC:25714:CCDC51 |…	HGNC:9025	ENSG00000184363	Pkp3	MGI:1891830	ENSMUSG00000054065	pkp3b	ZDB-GENE-130530-870	Yes	Yes	Yes	No	Yes	No	No	No	No	No	No	Yes	No	No	No	No	No	POINT_MUTATION	Yes	No	No	No	No	No	No	N.A.	N.A.	N.A.	N.A.	N.A.	N.A.	N.A.	N.A.	N.A.	N.A.	N.A.
PTK7	protein tyrosine kinase 7 (inactive)	Predicted to enable axon guidance receptor activity. Involved in several processes, including cellular response to retinoic acid; positive regulation of canonical Wnt signaling pathway; and positive regulation of neuron projection development. Located in cell-cell junction.	colon carcinoma kinase 4 | PTK7 protein tyrosine kinase 7 | inactive tyrosine-protein kinase 7 | pseudo tyrosine kinase receptor 7 | tyrosine-protein kinase-like 7 | protein-tyrosine kinase 7 | CCK4 | colon carcinoma kinase-4 | CCK-4 | RGD:1344975	implicated_via_orthology:DOID:0060250:idiopathic scoliosis | implicated_via_orthology:DOID:0060249:scoliosis	HGNC:7943:NPR1 | HGNC:16768:GRIN3B	HGNC:10481:RYK | HGNC:12373:TSHR | HGNC:28834:CEACAM21 | HGNC:808:ATP1B4 | HGNC:26131:BTNL8 | HGNC:8031:NTRK1 | HGNC:9278:PPM1G | HGNC:17438:CLNK | HGNC:26623:TMEM17 | HGNC:9314:PPP3CA | HGNC:9315:PPP3CB | HGNC:9275:PPM1A | HGNC:9276:PPM1B | HGNC:19388:PPM1F | HGNC:25415:PPM1K | HGNC:15566:ILKAP | HGNC:17077:CTDSP2 | HGNC:9680:PTPRR | HGNC:9658:PTPN6 | HGNC:9659:PTPN7 | HGNC:9644:PTPN11 | HGNC:96…	HGNC:9618	ENSG00000112655	Ptk7	MGI:1918711	ENSMUSG00000023972	ptk7a	ZDB-GENE-050522-216	Yes	Yes	Yes	No	Yes	Yes	No	Yes	Yes	Yes	No	Yes	No	No	Yes	No	No	POINT_MUTATION	Yes	No	No	No	No	No	Yes	N.A.	N.A.	N.A.	N.A.	N.A.	N.A.	N.A.	N.A.	candidate	PTK7	PTK7 protein tyrosine kinase 7
PTK7	protein tyrosine kinase 7 (inactive)	Predicted to enable axon guidance receptor activity. Involved in several processes, including cellular response to retinoic acid; positive regulation of canonical Wnt signaling pathway; and positive regulation of neuron projection development. Located in cell-cell junction.	colon carcinoma kinase 4 | PTK7 protein tyrosine kinase 7 | inactive tyrosine-protein kinase 7 | pseudo tyrosine kinase receptor 7 | tyrosine-protein kinase-like 7 | protein-tyrosine kinase 7 | CCK4 | colon carcinoma kinase-4 | CCK-4 | RGD:1344975	implicated_via_orthology:DOID:0060250:idiopathic scoliosis | implicated_via_orthology:DOID:0060249:scoliosis	HGNC:7943:NPR1 | HGNC:16768:GRIN3B	HGNC:10481:RYK | HGNC:12373:TSHR | HGNC:28834:CEACAM21 | HGNC:808:ATP1B4 | HGNC:26131:BTNL8 | HGNC:8031:NTRK1 | HGNC:9278:PPM1G | HGNC:17438:CLNK | HGNC:26623:TMEM17 | HGNC:9314:PPP3CA | HGNC:9315:PPP3CB | HGNC:9275:PPM1A | HGNC:9276:PPM1B | HGNC:19388:PPM1F | HGNC:25415:PPM1K | HGNC:15566:ILKAP | HGNC:17077:CTDSP2 | HGNC:9680:PTPRR | HGNC:9658:PTPN6 | HGNC:9659:PTPN7 | HGNC:9644:PTPN11 | HGNC:96…	HGNC:9618	ENSG00000112655	Ptk7	MGI:1918711	ENSMUSG00000023972	ptk7b	ZDB-GENE-101124-3	Yes	Yes	Yes	No	Yes	Yes	No	Yes	Yes	Yes	No	Yes	No	No	Yes	Yes	No	N.A.	Yes	No	No	No	No	No	Yes	N.A.	N.A.	N.A.	N.A.	N.A.	N.A.	N.A.	N.A.	candidate	PTK7	PTK7 protein tyrosine kinase 7
RAB17	RAB17, member RAS oncogene family	Enables GDP binding activity and GTPase activity. Involved in cilium assembly. Located in endocytic vesicle.	ras-related protein Rab-17 | FLJ12538 | RGD:1346493	N.A.	N.A.	HGNC:25675:CHMP6 | HGNC:8050:NUDT3 | HGNC:9788:RAB7A | HGNC:6796:MAGEA1 | HGNC:28720:CSTPP1 | HGNC:18404:FAM9B | HGNC:1941:CHML | HGNC:1940:CHM | HGNC:7190:MOCS1 | HGNC:20044:GEMIN6 | HGNC:4669:GTPBP1 | HGNC:9796:RABGGTB | HGNC:24263:BOLA1 | HGNC:5045:HNRNPL | HGNC:11763:TFRC | HGNC:24415:BOLA3 | HGNC:2698:DBT | HGNC:31713:CLEC12A | HGNC:9829:RAF1	HGNC:16523	ENSG00000124839	Rab17	MGI:104640	ENSMUSG00000026304	N.A.	N.A.	Yes	Yes	Yes	No	Yes	No	No	No	No	No	No	No	Yes	N.A.	N.A.	N.A.	N.A.	N.A.	No	N.A.	N.A.	N.A.	N.A.	N.A.	N.A.	Gold Standard	ENSG00000124839	RAB17	RAB17, member RAS oncogene family [Source:HGNC Symbol;Acc:16523]	PMID:17646400 involved in membrane trafficking, necessary for ciliogenesis	PMID:17646400	Ross et al. 2007	Plasma Membrane	candidate	RAB17	RAB17, member RAS oncogene family
RGS14	regulator of G protein signaling 14	Enables GDP-dissociation inhibitor activity; GTPase activator activity; and microtubule binding activity. Involved in cell division and spindle organization. Located in spindle. Implicated in nephrolithiasis.	regulator of G-protein signaling 14 | regulator of G-protein signalling 14 | RGD:733515	is_implicated_in:DOID:585:nephrolithiasis	N.A.	HGNC:12032:TRAF2 | HGNC:9861:RAP2A | HGNC:9855:RAP1A | HGNC:4384:GNAI1 | HGNC:4387:GNAI3 | HGNC:4385:GNAI2 | HGNC:4379:GNA11 | HGNC:11824:TINF2 | HGNC:17284:POT1 | HGNC:18314:RND1 | HGNC:18315:RND2 | HGNC:671:RND3 | HGNC:620:APP | HGNC:7794:NFKB1 | HGNC:12731:WAS | HGNC:12825:XPO1 | HGNC:2555:CUL4B | HGNC:12695:VIPR2 | HGNC:30535:NUDCD2 | HGNC:6038:ILF3 | RGD:628732:Gnao1 | HGNC:5173:HRAS	HGNC:9996	ENSG00000169220	Rgs14	MGI:1859709	ENSMUSG00000052087	rgs14a	ZDB-GENE-030131-5579	Yes	Yes	Yes	No	Yes	Yes	Yes	No	No	No	No	Yes	No	No	No	Yes	No	N.A.	Yes	No	No	No	No	No	Yes	N.A.	N.A.	N.A.	N.A.	N.A.	N.A.	N.A.	N.A.	N.A.	N.A.	N.A.
RGS14	regulator of G protein signaling 14	Enables GDP-dissociation inhibitor activity; GTPase activator activity; and microtubule binding activity. Involved in cell division and spindle organization. Located in spindle. Implicated in nephrolithiasis.	regulator of G-protein signaling 14 | regulator of G-protein signalling 14 | RGD:733515	is_implicated_in:DOID:585:nephrolithiasis	N.A.	HGNC:12032:TRAF2 | HGNC:9861:RAP2A | HGNC:9855:RAP1A | HGNC:4384:GNAI1 | HGNC:4387:GNAI3 | HGNC:4385:GNAI2 | HGNC:4379:GNA11 | HGNC:11824:TINF2 | HGNC:17284:POT1 | HGNC:18314:RND1 | HGNC:18315:RND2 | HGNC:671:RND3 | HGNC:620:APP | HGNC:7794:NFKB1 | HGNC:12731:WAS | HGNC:12825:XPO1 | HGNC:2555:CUL4B | HGNC:12695:VIPR2 | HGNC:30535:NUDCD2 | HGNC:6038:ILF3 | RGD:628732:Gnao1 | HGNC:5173:HRAS	HGNC:9996	ENSG00000169220	Rgs14	MGI:1859709	ENSMUSG00000052087	rgs14b	ZDB-GENE-101006-2	Yes	Yes	Yes	No	Yes	Yes	Yes	No	No	No	No	Yes	No	No	No	No	No	N.A.	No	No	No	No	No	No	No	N.A.	N.A.	N.A.	N.A.	N.A.	N.A.	N.A.	N.A.	N.A.	N.A.	N.A.
SCNN1A	sodium channel epithelial 1 subunit alpha	Enables WW domain binding activity. Contributes to ligand-gated sodium channel activity. Involved in several processes, including cellular response to acidic pH; intracellular sodium ion homeostasis; and sodium ion import across plasma membrane. Located in several cellular components, including ciliary membrane; extracellular exosome; and sodium channel complex. Implicated in Liddle syndrome; bro…	sodium channel epithelial 1 alpha subunit | epithelial Na(+) channel subunit alpha | nonvoltage-gated sodium channel 1 subunit alpha | sodium channel, non voltage gated 1 alpha subunit | PHA1B1 | amiloride-sensitive sodium channel subunit alpha 2 | sodium channel, non-voltage-gated 1 alpha subunit | nasal epithelial sodium channel alpha subunit | alpha-NaCH | amiloride-sensitive epithelial sodium…	is_marker_for:DOID:769:neuroblastoma | implicated_via_orthology:DOID:1184:nephrotic syndrome | implicated_via_orthology:DOID:1289:neurodegenerative disease | implicated_via_orthology:DOID:326:ischemia | is_implicated_in:DOID:0050477:Liddle syndrome | is_implicated_in:DOID:4479:pseudohypoaldosteronism | is_implicated_in:DOID:0080527:bronchiectasis 2	N.A.	HGNC:11433:STX1A | HGNC:7727:NEDD4 | HGNC:16804:WWP2 | HGNC:7728:NEDD4L | HGNC:22195:HECW1 | HGNC:13890:ITCH | HGNC:15971:TSG101 | HGNC:17004:WWP1 | HGNC:12485:UBE2I | HGNC:12608:USP10 | HGNC:11174:SNX3 | HGNC:21604:EPN1 | HGNC:558:AP1M2 | HGNC:12618:USP2 | HGNC:4897:HGS | HGNC:2457:CSNK2A1 | HGNC:10600:SCNN1B | HGNC:10759:SERP1 | HGNC:12631:USP8 | SGD:S000001556:LHS1 | HGNC:16931:HYOU1 | HGNC:28…	HGNC:10599	ENSG00000111319	Scnn1a	MGI:101782	ENSMUSG00000030340	N.A.	N.A.	Yes	Yes	Yes	No	Yes	Yes	No	Yes	No	No	Yes	Yes	No	N.A.	N.A.	N.A.	N.A.	N.A.	No	N.A.	N.A.	N.A.	N.A.	N.A.	N.A.	N.A.	N.A.	N.A.	N.A.	N.A.	N.A.	N.A.	N.A.	N.A.	N.A.	N.A.
TBX1	T-box transcription factor 1	Enables protein homodimerization activity and sequence-specific double-stranded DNA binding activity. Involved in several processes, including chordate embryonic development; parathyroid gland development; and soft palate development. Predicted to be located in nucleus. Predicted to be part of chromatin. Implicated in several diseases, including DiGeorge syndrome; congenital heart disease (multip…	VCFS | CATCH22 | DGS | T-box transcription factor TBX1 | DORV | CAFS | velocardiofacial syndrome | cono-truncal heart malformation | t-box transcription factor TBX1 1 | CTHM | TBX1C | DGCR | T-box 1 | brachyury | T-box protein 1 | Testis-specific T-box protein | TGA | T-box 1 transcription factor C | DORV | VCF | t-box transcription factor TBX1 2 | RGD:1317100	is_marker_for:DOID:1682:congenital heart disease | is_implicated_in:DOID:12583:velocardiofacial syndrome | implicated_via_orthology:DOID:0060413:chromosome 22q11.2 deletion syndrome, distal | implicated_via_orthology:DOID:11198:DiGeorge syndrome | implicated_via_orthology:DOID:12583:velocardiofacial syndrome | biomarker_via_orthology:DOID:9408:acute myocardial infarction | biomarker_via_orthology…	N.A.	HGNC:11728:TERF1 | HGNC:11729:TERF2 | HGNC:12932:TRIM25 | HGNC:11837:TLE1 | HGNC:23733:PIPSL | HGNC:3047:RIPPLY3	HGNC:11592	ENSG00000184058	Tbx1	MGI:98493	ENSMUSG00000009097	tbx1	ZDB-GENE-030805-5	Yes	Yes	Yes	No	Yes	Yes	No	Yes	No	No	No	Yes	No	No	Yes	Yes	No	POINT_MUTATION	Yes	Yes	No	No	No	No	Yes	Potential	ENSG00000184058	TBX1	unknown/uncertain	PMID:23056384. Knockdown results in loss of cilia.	0	0	0	N.A.	N.A.	N.A.
TBX3	T-box transcription factor 3	Enables DNA-binding transcription activator activity, RNA polymerase II-specific; DNA-binding transcription repressor activity, RNA polymerase II-specific; and RNA polymerase II cis-regulatory region sequence-specific DNA binding activity. Involved in several processes, including embryonic limb morphogenesis; gonadotropin secretion; and heart development. Acts upstream of or within animal organ m…	XHL | T-box transcription factor TBX3 | T-box protein 3 | T-box 3 | UMS | TBX3-ISO | bladder cancer related protein XHL | RGD:1345948	is_marker_for:DOID:684:hepatocellular carcinoma | is_marker_for:DOID:9256:colorectal cancer | is_marker_for:DOID:10534:stomach cancer | is_marker_for:DOID:2394:ovarian cancer | implicated_via_orthology:DOID:162:cancer | biomarker_via_orthology:DOID:5844:myocardial infarction | implicated_via_orthology:DOID:0060614:ulnar-mammary syndrome | is_implicated_in:DOID:0060614:ulnar-mammary syndrome	N.A.	HGNC:11602:TBX3 | HGNC:16476:TOLLIP | HGNC:4852:HDAC1 | HGNC:4853:HDAC2 | HGNC:4854:HDAC3 | HGNC:14068:HDAC5 | HGNC:3312:ELAVL1 | HGNC:11195:SOX2 | HGNC:307:TLE5 | HGNC:1382:CA8 | HGNC:9113:PML | HGNC:20757:PLEKHF2 | HGNC:1779:CDK8 | HGNC:6877:MAPK3 | HGNC:29442:KIF21B | HGNC:19349:KIF21A | HGNC:25570:DNAJC11 | HGNC:18714:DCP1A | HGNC:14626:CDCA5 | MGI:1201674:Smad3 | MGI:1922088:Naa15 | HGNC:251…	HGNC:11602	ENSG00000135111	Tbx3	MGI:98495	ENSMUSG00000018604	tbx3b	ZDB-GENE-060531-144	Yes	Yes	Yes	No	Yes	Yes	Yes	Yes	No	No	No	Yes	No	No	No	No	No	N.A.	No	No	No	No	No	No	No	N.A.	N.A.	N.A.	N.A.	N.A.	N.A.	N.A.	N.A.	candidate	TBX3	T-box 3
TBX3	T-box transcription factor 3	Enables DNA-binding transcription activator activity, RNA polymerase II-specific; DNA-binding transcription repressor activity, RNA polymerase II-specific; and RNA polymerase II cis-regulatory region sequence-specific DNA binding activity. Involved in several processes, including embryonic limb morphogenesis; gonadotropin secretion; and heart development. Acts upstream of or within animal organ m…	XHL | T-box transcription factor TBX3 | T-box protein 3 | T-box 3 | UMS | TBX3-ISO | bladder cancer related protein XHL | RGD:1345948	is_marker_for:DOID:684:hepatocellular carcinoma | is_marker_for:DOID:9256:colorectal cancer | is_marker_for:DOID:10534:stomach cancer | is_marker_for:DOID:2394:ovarian cancer | implicated_via_orthology:DOID:162:cancer | biomarker_via_orthology:DOID:5844:myocardial infarction | implicated_via_orthology:DOID:0060614:ulnar-mammary syndrome | is_implicated_in:DOID:0060614:ulnar-mammary syndrome	N.A.	HGNC:11602:TBX3 | HGNC:16476:TOLLIP | HGNC:4852:HDAC1 | HGNC:4853:HDAC2 | HGNC:4854:HDAC3 | HGNC:14068:HDAC5 | HGNC:3312:ELAVL1 | HGNC:11195:SOX2 | HGNC:307:TLE5 | HGNC:1382:CA8 | HGNC:9113:PML | HGNC:20757:PLEKHF2 | HGNC:1779:CDK8 | HGNC:6877:MAPK3 | HGNC:29442:KIF21B | HGNC:19349:KIF21A | HGNC:25570:DNAJC11 | HGNC:18714:DCP1A | HGNC:14626:CDCA5 | MGI:1201674:Smad3 | MGI:1922088:Naa15 | HGNC:251…	HGNC:11602	ENSG00000135111	Tbx3	MGI:98495	ENSMUSG00000018604	tbx3a	ZDB-GENE-070209-80	Yes	Yes	Yes	No	Yes	Yes	Yes	Yes	No	No	No	Yes	No	Yes	Yes	Yes	No	POINT_MUTATION	Yes	No	No	No	No	No	Yes	N.A.	N.A.	N.A.	N.A.	N.A.	N.A.	N.A.	N.A.	candidate	TBX3	T-box 3
LRBA	LPS responsive beige-like anchor protein	Predicted to enable protein kinase binding activity. Involved in mitophagy and protein localization to phagophore assembly site. Located in membrane. Implicated in common variable immunodeficiency 8.	vesicle trafficking, beach and anchor containing | BGL | CDC4L | DKFZp686P2258 | beige-like protein | CDC4-like protein | cell division cycle 4-like | DKFZp686K03100 | lipopolysaccharide-responsive and beige-like anchor protein | LBA | FLJ25686 | CVID8 | MGC72098 | DKFZp686A09128 | uc.147 | LPS-responsive vesicle trafficking, beach and anchor containing | LAB300 | FLJ16600 | RGD:1322886	implicated_via_orthology:DOID:0060041:autism spectrum disorder | is_implicated_in:DOID:0081151:common variable immunodeficiency 8	N.A.	HGNC:17034:TUSC2 | HGNC:7881:NOTCH1 | HGNC:3778:FN1 | HGNC:939:BAG3 | HGNC:1515:CAST | HGNC:17273:KIF15 | HGNC:20258:DCAF11 | HGNC:6080:INPPL1 | HGNC:7126:MLF2 | HGNC:12666:VCP | HGNC:7200:MOV10 | HGNC:30338:RIC3 | HGNC:26047:CT55 | HGNC:26040:PARP16 | HGNC:19689:RD3 | HGNC:26438:TMEM52B | HGNC:17903:MED4 | HGNC:26623:TMEM17 | HGNC:25018:TMEM216 | HGNC:42400:NCR3LG1 | HGNC:9705:PVR | HGNC:33859:I…	HGNC:1742	ENSG00000198589	Lrba	MGI:1933162	ENSMUSG00000028080	lrba	ZDB-GENE-090311-19	Yes	Yes	Yes	No	Yes	No	No	No	No	No	Yes	Yes	No	No	No	Yes	No	POINT_MUTATION	Yes	No	No	No	No	No	Yes	N.A.	N.A.	N.A.	N.A.	N.A.	N.A.	N.A.	N.A.	N.A.	N.A.	N.A.
PAQR5	progestin and adipoQ receptor family member 5	Predicted to enable signaling receptor activity. Predicted to be involved in oogenesis. Predicted to be located in plasma membrane.	MPRG | progesterone and adipoQ receptor family member 5 | membrane progestin receptor gamma | progestin and adipoQ receptor family member V | membrane progesterone P4 receptor gamma | mPR gamma | membrane progesterone receptor gamma | FLJ20190 | RGD:1606550	N.A.	N.A.	HGNC:26703:SYNE4 | HGNC:16865:PHYHIP | HGNC:6636:LMNA | HGNC:5045:HNRNPL | HGNC:18132:IGSF9 | HGNC:15927:ERGIC3 | HGNC:33100:GPX8 | HGNC:10817:SGPL1 | HGNC:6012:IL3RA	HGNC:29645	ENSG00000137819	Paqr5	MGI:1921340	ENSMUSG00000032278	paqr5a	ZDB-GENE-040426-867	Yes	Yes	Yes	No	Yes	No	No	No	No	No	No	No	Yes	No	Yes	No	No	POINT_MUTATION	Yes	No	No	No	No	No	No	N.A.	N.A.	N.A.	N.A.	N.A.	N.A.	N.A.	N.A.	N.A.	N.A.	N.A.
PAQR5	progestin and adipoQ receptor family member 5	Predicted to enable signaling receptor activity. Predicted to be involved in oogenesis. Predicted to be located in plasma membrane.	MPRG | progesterone and adipoQ receptor family member 5 | membrane progestin receptor gamma | progestin and adipoQ receptor family member V | membrane progesterone P4 receptor gamma | mPR gamma | membrane progesterone receptor gamma | FLJ20190 | RGD:1606550	N.A.	N.A.	HGNC:26703:SYNE4 | HGNC:16865:PHYHIP | HGNC:6636:LMNA | HGNC:5045:HNRNPL | HGNC:18132:IGSF9 | HGNC:15927:ERGIC3 | HGNC:33100:GPX8 | HGNC:10817:SGPL1 | HGNC:6012:IL3RA	HGNC:29645	ENSG00000137819	Paqr5	MGI:1921340	ENSMUSG00000032278	paqr5b	ZDB-GENE-040801-92	Yes	Yes	Yes	No	Yes	No	No	No	No	No	No	No	Yes	No	Yes	No	No	N.A.	Yes	No	No	No	No	No	No	N.A.	N.A.	N.A.	N.A.	N.A.	N.A.	N.A.	N.A.	N.A.	N.A.	N.A.
SPAG17	sperm associated antigen 17	Predicted to be involved in cilium assembly; epithelial cilium movement involved in extracellular fluid movement; and spermatid development. Predicted to act upstream of or within establishment of localization in cell. Predicted to be located in Golgi apparatus; acrosomal vesicle; and manchette. Predicted to be active in axonemal central apparatus. Implicated in spermatogenic failure 55.	FLJ34497 | sperm-associated antigen 17 | PF6 | DKFZp434B0610 | FLJ44353 | SPGF55 | CT143 | RP4-776P7.2 | projection protein PF6 homolog | FLJ44343 | RGD:1601710	is_implicated_in:DOID:0112337:spermatogenic failure 55	N.A.	HGNC:12932:TRIM25 | HGNC:328:AGR2 | HGNC:9411:PRKCSH | HGNC:11399:NEK4 | HGNC:1985:CIT | HGNC:8607:PRKN | HGNC:29554:UBE2O	HGNC:26620	ENSG00000155761	Spag17	MGI:1921612	ENSMUSG00000027867	spag17	ZDB-GENE-081104-362	Yes	Yes	Yes	No	Yes	Yes	No	Yes	No	No	No	Yes	No	No	No	Yes	No	POINT_MUTATION	Yes	No	No	No	No	No	No	Gold Standard	ENSG00000155761	SPAG17	sperm associated antigen 17 [Source:HGNC Symbol;Acc:26620]	Essential for motile cilia function. KO mice have immotile nasal and tracheal cilia, respiratory problems and hydrocephalus PMID: 23418344	PMID:23418344	Boesger et al. 2009, Pazour et al. 2005, Ross et al. 2007	Central Pair	candidate	SPAG17	sperm associated antigen 17
RPGRIP1	RPGR interacting protein 1	Predicted to enable thromboxane A2 receptor binding activity. Predicted to be involved in detection of light stimulus involved in visual perception; non-motile cilium assembly; and retinal rod cell development. Predicted to act upstream of or within eye development; neural precursor cell proliferation; and visual perception. Predicted to be located in axoneme; ciliary rootlet; and photoreceptor d…	retinitis pigmentosa GTPase regulator interacting protein 1 | RGI1 | CORD13 | RPGRIP1d | LCA6 | RGRIP | RPGR-interacting protein 1 | DKFZp686P0897 | X-linked retinitis pigmentosa GTPase regulator-interacting protein 1 | RPGRIP | RGD:1321922	implicated_via_orthology:DOID:0060340:ciliopathy | implicated_via_orthology:DOID:10584:retinitis pigmentosa | implicated_via_orthology:DOID:0110329:Leber congenital amaurosis 6 | is_implicated_in:DOID:705:Leber hereditary optic neuropathy | is_implicated_in:DOID:0110329:Leber congenital amaurosis 6 | is_implicated_in:DOID:0111016:cone-rod dystrophy 13 | is_implicated_in:DOID:10584:retinitis pigme…	N.A.	HGNC:10295:RPGR | HGNC:1833:CEBPA | HGNC:1100:BRCA1 | HGNC:29171:IQCE | HGNC:6809:MAGEB2 | HGNC:15809:ZNF337 | HGNC:4882:HEYL | HGNC:13630:TFPT | HGNC:21066:TBC1D7 | HGNC:21906:CHCHD3 | HGNC:19200:DPPA4 | HGNC:16933:FEM1C | HGNC:15962:CBX8 | HGNC:30778:GATAD2B | HGNC:29296:CCDC146 | HGNC:16228:TRIB3 | HGNC:25722:AEN | HGNC:23136:SCNM1 | HGNC:26193:CSPP1 | HGNC:19909:RPP25L | HGNC:20646:ZNF417 | H…	HGNC:13436	ENSG00000092200	Rpgrip1	MGI:1932134	ENSMUSG00000057132	rpgrip1	ZDB-GENE-091204-394	Yes	Yes	Yes	No	Yes	No	No	No	No	No	No	Yes	No	No	No	No	No	POINT_MUTATION	Yes	No	No	No	No	No	Yes	Gold Standard	ENSG00000092200	RPGRIP1	retinitis pigmentosa GTPase regulator interacting protein 1 [Source:HGNC Symbol;Acc:13436]	Known ciliopathy gene CORD13, LCA6 OMIM 605446	PMID:11104772, PMID:15772089	Blacque et al. 2005, Liu et al. 2007, Nogales-Cadenas et al. 2006	Basal Body, Centriole, Cilium, Connecting Cilium	established	RPGRIP1	retinitis pigmentosa GTPase regulator interacting protein 1
ADAMTS16	ADAM metallopeptidase with thrombospondin type 1 motif 16	Predicted to enable metalloendopeptidase activity. Predicted to be involved in extracellular matrix organization. Predicted to act upstream of or within branching involved in ureteric bud morphogenesis. Predicted to be located in extracellular region. Predicted to be active in extracellular matrix.	ADAM metallopeptidase with thrombospondin type 1 motif, 16 | ADAMTS16s | a disintegrin-like and metalloprotease (reprolysin type) with thrombospondin type 1 motif, 16 | A disintegrin and metalloproteinase with thrombospondin motifs 16 | FLJ16731 | ADAM-TS16 | ADAM-TS 16 | ADAMTS-16 | RGD:1320722	implicated_via_orthology:DOID:11383:cryptorchidism | implicated_via_orthology:DOID:10763:hypertension | implicated_via_orthology:DOID:12336:male infertility	N.A.	HGNC:11986:TOP1 | HGNC:1546:SERPINH1 | HGNC:24046:ARL11	HGNC:17108	ENSG00000145536	Adamts16	MGI:2429637	ENSMUSG00000049538	N.A.	N.A.	Yes	Yes	Yes	No	Yes	No	No	No	No	No	No	Yes	No	N.A.	N.A.	N.A.	N.A.	N.A.	No	N.A.	N.A.	N.A.	N.A.	N.A.	N.A.	N.A.	N.A.	N.A.	N.A.	N.A.	N.A.	N.A.	N.A.	N.A.	N.A.	N.A.
CALML4	calmodulin like 4	Enables myosin head/neck binding activity. Involved in brush border assembly. Located in microvillus.	calmodulin-like 4 | calmodulin-like protein 4 | serologically defined breast cancer antigen NY-BR-20 | MGC4809 | NY-BR-20 | RGD:1344788	N.A.	HGNC:15979:TP63 | HGNC:1445:CALM2	HGNC:5041:HNRNPH1 | HGNC:1463:CAMK2G	HGNC:18445	ENSG00000129007	Calml4	MGI:1922850	ENSMUSG00000032246	calml4b	ZDB-GENE-071009-6	Yes	Yes	Yes	No	Yes	No	No	No	No	No	No	No	Yes	No	No	No	No	POINT_MUTATION	Yes	No	No	No	No	No	No	N.A.	N.A.	N.A.	N.A.	N.A.	N.A.	N.A.	N.A.	N.A.	N.A.	N.A.
CALML4	calmodulin like 4	Enables myosin head/neck binding activity. Involved in brush border assembly. Located in microvillus.	calmodulin-like 4 | calmodulin-like protein 4 | serologically defined breast cancer antigen NY-BR-20 | MGC4809 | NY-BR-20 | RGD:1344788	N.A.	HGNC:15979:TP63 | HGNC:1445:CALM2	HGNC:5041:HNRNPH1 | HGNC:1463:CAMK2G	HGNC:18445	ENSG00000129007	Calml4	MGI:1922850	ENSMUSG00000032246	calml4a	ZDB-GENE-081022-9	Yes	Yes	Yes	No	Yes	No	No	No	No	No	No	No	Yes	No	No	No	No	N.A.	No	No	No	No	No	No	No	N.A.	N.A.	N.A.	N.A.	N.A.	N.A.	N.A.	N.A.	N.A.	N.A.	N.A.
SLC9B2	solute carrier family 9 member B2	Enables identical protein binding activity; lithium:proton antiporter activity; and sodium:proton antiporter activity. Involved in lithium ion transport and sodium ion transport. Located in mitochondrial membrane and plasma membrane.	solute carrier family 9 subfamily B member 2 | Na(+)/H(+) exchanger-like domain-containing protein 2 | mitochondrial sodium/hydrogen exchanger NHA2 | mitochondrial sodium/hydrogen exchanger 9B2 | FLJ23984 | solute carrier family 9, subfamily B (NHA2, cation proton antiporter 2), member 2 | Na+/H+ exchanger domain containing 2 | Na(+)/H(+) exchanger NHA2 | sodium/hydrogen exchanger 9B2 | sodium/hy…	N.A.	N.A.	HGNC:16089:PGRMC2 | HGNC:8607:PRKN	HGNC:25143	ENSG00000164038	Slc9b2	MGI:2140077	ENSMUSG00000037994	si:dkey-162b23.4	ZDB-GENE-110411-203	Yes	Yes	Yes	No	Yes	No	No	No	No	No	No	Yes	No	No	No	No	No	POINT_MUTATION	Yes	No	No	No	No	No	No	N.A.	N.A.	N.A.	N.A.	N.A.	N.A.	N.A.	N.A.	N.A.	N.A.	N.A.
MAP6	microtubule associated protein 6	Predicted to enable microtubule binding activity. Involved in dendrite morphogenesis and lysosome localization. Located in microtubule and perinuclear region of cytoplasm.	MTAP6 | MAP-6 | CTD-2530H12.7 | stable tubule-only polypeptide | N-STOP | KIAA1878 | FLJ41346 | microtubule-associated protein 6 | MAP6-N | STOP | RGD:1606581	implicated_via_orthology:DOID:5419:schizophrenia	N.A.	HGNC:9865:RARB | HGNC:9866:RARG | HGNC:10259:RORB | HGNC:16225:SLX4IP | HGNC:28196:TMEM79 | HGNC:4610:GRSF1 | HGNC:14005:PEG10 | HGNC:30833:CDK2AP2	HGNC:6868	ENSG00000171533	Map6	MGI:1201690	ENSMUSG00000055407	map6a	ZDB-GENE-050208-42	Yes	Yes	Yes	No	Yes	Yes	No	Yes	No	No	No	Yes	No	No	No	No	No	N.A.	No	No	No	No	No	No	No	N.A.	N.A.	N.A.	N.A.	N.A.	N.A.	N.A.	N.A.	N.A.	N.A.	N.A.
MAP6	microtubule associated protein 6	Predicted to enable microtubule binding activity. Involved in dendrite morphogenesis and lysosome localization. Located in microtubule and perinuclear region of cytoplasm.	MTAP6 | MAP-6 | CTD-2530H12.7 | stable tubule-only polypeptide | N-STOP | KIAA1878 | FLJ41346 | microtubule-associated protein 6 | MAP6-N | STOP | RGD:1606581	implicated_via_orthology:DOID:5419:schizophrenia	N.A.	HGNC:9865:RARB | HGNC:9866:RARG | HGNC:10259:RORB | HGNC:16225:SLX4IP | HGNC:28196:TMEM79 | HGNC:4610:GRSF1 | HGNC:14005:PEG10 | HGNC:30833:CDK2AP2	HGNC:6868	ENSG00000171533	Map6	MGI:1201690	ENSMUSG00000055407	map6b	ZDB-GENE-130530-741	Yes	Yes	Yes	No	Yes	Yes	No	Yes	No	No	No	Yes	No	No	No	No	No	POINT_MUTATION	Yes	No	No	No	No	No	No	N.A.	N.A.	N.A.	N.A.	N.A.	N.A.	N.A.	N.A.	N.A.	N.A.	N.A.
RAPSN	receptor associated protein of the synapse	Enables acetylcholine receptor binding activity. Acts upstream of or within cholinergic synaptic transmission. Located in centrosome; cytosol; and plasma membrane. Implicated in congenital myasthenic syndrome 11 and fetal akinesia deformation sequence syndrome 2.	RING finger protein 205 | receptor-associated protein of the synapse | rapsyn | acetylcholine receptor-associated 43 kda protein | CMS11 | FADS2 | MGC3597 | 43 kda postsynaptic protein | 43 kDa receptor-associated protein of the synapse | CMS1E | RNF205 | CMS1D | FADS | CMS4C | RGD:1314835	implicated_via_orthology:DOID:0110675:congenital myasthenic syndrome 11 | is_implicated_in:DOID:0111378:fetal akinesia deformation sequence syndrome 2 | is_implicated_in:DOID:0110675:congenital myasthenic syndrome 11	HGNC:11998:TP53	HGNC:18116:KHDRBS1 | HGNC:2666:DAG1 | HGNC:25847:UBE2Z | HGNC:5253:HSP90AA1 | HGNC:939:BAG3 | HGNC:4867:HERC1 | HGNC:18644:KLHL8 | HGNC:16008:TRIM54 | HGNC:20589:KCMF1 | HGNC:30313:UBR4 | HGNC:17034:TUSC2 | HGNC:5235:HSPA2 | HGNC:29027:ZZEF1 | HGNC:1615:CCT2 | HGNC:11655:TCP1 | HGNC:1958:CHRNA4 | HGNC:9863:RAPSN | HGNC:8607:PRKN | HGNC:2900:DLG1	HGNC:9863	ENSG00000165917	Rapsn	MGI:99422	ENSMUSG00000002104	rapsn	ZDB-GENE-030313-1	Yes	Yes	Yes	No	Yes	Yes	No	Yes	No	No	No	Yes	No	No	No	No	No	POINT_MUTATION	Yes	Yes	No	No	No	No	Yes	N.A.	N.A.	N.A.	N.A.	N.A.	N.A.	N.A.	N.A.	N.A.	N.A.	N.A.
GDF5	growth differentiation factor 5	Enables BMP binding activity and identical protein binding activity. Involved in several processes, including positive regulation of transmembrane receptor protein serine/threonine kinase signaling pathway; regulation of chondrocyte differentiation; and transmembrane receptor protein serine/threonine kinase signaling pathway. Predicted to be located in extracellular region. Predicted to be active…	LAP4 | cartilage-derived morphogenetic protein 1 | OS5 | GDF-5 | growth/differentiation factor 5 | BMP14 | LAP-4 | cartilage-derived morphogenetic protein-1 | CDMP1 | SYM1B | CDMP-1 | DUPANS | SYNS2 | LPS-associated protein 4 | bone morphogenetic protein 14 | lipopolysaccharide-associated protein 4 | radotermin | BDA1C | BMP-14 | RGD:1345266	is_implicated_in:DOID:14330:Parkinson's disease | biomarker_via_orthology:DOID:14330:Parkinson's disease | implicated_via_orthology:DOID:0080052:acromesomelic dysplasia, Grebe type | implicated_via_orthology:DOID:0050794:multiple synostoses syndrome | implicated_via_orthology:DOID:0080051:acromesomelic dysplasia, Hunter-Thompson type | implicated_via_orthology:DOID:0050790:fibular hypoplasia and …	HGNC:30424:SPPL3	HGNC:1077:BMPR1B | HGNC:1078:BMPR2 | HGNC:1076:BMPR1A | HGNC:173:ACVR2A | HGNC:174:ACVR2B | HGNC:171:ACVR1 | HGNC:10437:RPS6KB2 | HGNC:26722:TMEM102 | HGNC:30598:SNRK | HGNC:16508:RAB3IP | HGNC:3559:FABP4 | HGNC:20818:LRRC15 | HGNC:9780:RAB3IL1 | HGNC:13902:SERPINB7 | HGNC:9060:PLCD1 | HGNC:9025:PKP3 | HGNC:2389:CRYAB | HGNC:32063:VSIG8 | HGNC:10719:SELENBP1 | HGNC:8949:SERPINB5 | HGNC:31823:KPRP…	HGNC:4220	ENSG00000125965	Gdf5	MGI:95688	ENSMUSG00000038259	gdf5	ZDB-GENE-990415-39	Yes	Yes	Yes	No	Yes	No	No	No	No	No	No	Yes	No	No	Yes	No	No	POINT_MUTATION	Yes	No	No	No	No	No	Yes	N.A.	N.A.	N.A.	N.A.	N.A.	N.A.	N.A.	N.A.	N.A.	N.A.	N.A.
OSR1	odd-skipped related transcription factor 1	Enables sequence-specific double-stranded DNA binding activity. Involved in positive regulation of gastrulation and pronephros development. Located in nucleus.	protein odd-skipped-related 1 | odd-skipped related transciption factor 1 | odd-skipped homolog | odd-skipped related 1 | ODD | RGD:1605876	N.A.	N.A.	HGNC:12687:VHL | HGNC:1232:EGLN1 | HGNC:30185:CRBN	HGNC:8111	ENSG00000143867	Osr1	MGI:1344424	ENSMUSG00000048387	osr1	ZDB-GENE-070321-1	Yes	Yes	Yes	No	Yes	Yes	Yes	Yes	No	Yes	Yes	Yes	No	No	No	Yes	Yes	POINT_MUTATION	Yes	No	No	Yes	Yes	Yes	Yes	N.A.	N.A.	N.A.	N.A.	N.A.	N.A.	N.A.	N.A.	candidate	OSR1	odd-skipped related transciption factor 1
AP3M2	adaptor related protein complex 3 subunit mu 2	Predicted to be involved in anterograde synaptic vesicle transport and endocytosis. Predicted to be located in several cellular components, including Golgi apparatus; axon cytoplasm; and cytoplasmic vesicle membrane. Predicted to be part of AP-type membrane coat adaptor complex. Predicted to be active in cytoplasmic vesicle.	clathrin assembly protein assembly protein complex 3 mu-2 medium chain | clathrin coat-associated protein AP47 homolog 2 | adaptor related protein complex 3, mu 2 subunit | AP47B | HA1 47 kDa subunit homolog 2 | mu3B-adaptin | adaptor-related protein complex 3 subunit mu-2 | adapter-related protein complex 3 subunit mu-2 | clathrin assembly protein assembly protein complex 1 medium chain homolog …	N.A.	N.A.	HGNC:4544:GRK5 | HGNC:3157:EDA | HGNC:12825:XPO1 | HGNC:2013:AP3S1 | HGNC:569:AP3M1 | HGNC:566:AP3B1 | HGNC:571:AP3S2 | HGNC:28788:CAMKV | HGNC:568:AP3D1 | HGNC:28659:LYPD4 | HGNC:28607:IQCF1 | HGNC:7014:MEOX2 | HGNC:12425:TULP3 | HGNC:6770:SMAD4 | HGNC:6374:KLRC1 | HGNC:9061:PLCD3 | HGNC:3380:EPB41L3 | HGNC:1621:CCT6B | HGNC:17887:DHDH | HGNC:22408:ATG9A | HGNC:567:AP3B2 | HGNC:8607:PRKN | HGNC:…	HGNC:570	ENSG00000070718	Ap3m2	MGI:1929214	ENSMUSG00000031539	ap3m2	ZDB-GENE-021022-2	Yes	Yes	Yes	No	Yes	No	No	No	No	No	No	Yes	No	No	No	No	No	N.A.	No	No	No	No	No	No	No	N.A.	N.A.	N.A.	N.A.	N.A.	N.A.	N.A.	N.A.	N.A.	N.A.	N.A.
BBOF1	basal body orientation factor 1	Predicted to be involved in sperm axoneme assembly. Predicted to be located in axoneme; ciliary basal body; and sperm flagellum.	coiled-coil domain-containing protein 176 | C14orf45 | CCDC176 | FBB10 | uncharacterized protein C14orf45 | coiled-coil domain containing 176 | hypothetical protein LOC80127 | FLJ23189 | basal body-orientation factor 1 | RGD:1346239	N.A.	N.A.	HGNC:6601:LIG4 | HGNC:16889:PSMD14	HGNC:19855	ENSG00000119636	Bbof1	MGI:1920123	ENSMUSG00000057265	si:ch211-163l21.10	ZDB-GENE-081105-138	Yes	Yes	Yes	No	Yes	No	No	No	No	No	No	Yes	No	No	No	No	No	POINT_MUTATION	Yes	No	No	No	No	No	No	Potential	ENSG00000119636	C14orf45	unknown/uncertain	uncharacterised protein	0	Arnaiz et al. 2009, Arnaiz et al. 2010, Li et al. 2004, Pazour et al. 2005, Ross et al. 2007, Stubbs et al. 2008	0	N.A.	N.A.	N.A.
BBOF1	basal body orientation factor 1	Predicted to be involved in sperm axoneme assembly. Predicted to be located in axoneme; ciliary basal body; and sperm flagellum.	coiled-coil domain-containing protein 176 | C14orf45 | CCDC176 | FBB10 | uncharacterized protein C14orf45 | coiled-coil domain containing 176 | hypothetical protein LOC80127 | FLJ23189 | basal body-orientation factor 1 | RGD:1346239	N.A.	N.A.	HGNC:6601:LIG4 | HGNC:16889:PSMD14	HGNC:19855	ENSG00000119636	Bbof1	MGI:1920123	ENSMUSG00000057265	bbof1	ZDB-GENE-070424-167	Yes	Yes	Yes	No	Yes	No	No	No	No	No	No	Yes	No	No	No	No	No	POINT_MUTATION	Yes	No	No	No	No	No	No	Potential	ENSG00000119636	C14orf45	unknown/uncertain	uncharacterised protein	0	Arnaiz et al. 2009, Arnaiz et al. 2010, Li et al. 2004, Pazour et al. 2005, Ross et al. 2007, Stubbs et al. 2008	0	N.A.	N.A.	N.A.
CHD5	chromodomain helicase DNA binding protein 5	Enables H3K27me3 modified histone binding activity. Involved in chromatin remodeling and regulation of transcription by RNA polymerase II. Located in cytosol and nuclear speck. Biomarker of hepatocellular carcinoma.	ATP-dependent helicase CHD5 | chromodomain-helicase-DNA-binding protein 5 | DKFZp434N231 | CHD-5 | PMNDS | KIAA0444 | RGD:1317694	is_marker_for:DOID:684:hepatocellular carcinoma	N.A.	HGNC:1919:CHD4 | HGNC:13011:ZNF219 | HGNC:30778:GATAD2B | HGNC:9890:RBBP7 | HGNC:7411:MTA2 | HGNC:4852:HDAC1 | HGNC:6918:MBD3 | HGNC:4778:H3-4 | HGNC:9887:RBBP4 | HGNC:7410:MTA1 | HGNC:29989:GATAD2A | HGNC:6917:MBD2 | HGNC:4853:HDAC2 | HGNC:23784:MTA3 | HGNC:3299:EIF5 | HGNC:19985:SUB1 | HGNC:1102:BRD1 | HGNC:29652:WDR77 | HGNC:1918:CHD3 | HGNC:15673:PHIP | HGNC:24953:HEXIM1 | HGNC:24500:VIRMA | …	HGNC:16816	ENSG00000116254	Chd5	MGI:3036258	ENSMUSG00000005045	chd5	ZDB-GENE-120314-2	Yes	Yes	Yes	No	Yes	No	No	No	No	Yes	No	Yes	No	No	No	Yes	No	POINT_MUTATION	Yes	No	No	No	No	No	Yes	Potential	ENSG00000116254	CHD5	unknown/uncertain	PMID:23056384. Knockdown results in loss of cilia.	0	Blacque et al. 2005	0	N.A.	N.A.	N.A.
CIBAR2	CBY1 interacting BAR domain containing 2	Predicted to be involved in cilium assembly. Predicted to be located in cell projection; centriole; and cytoplasm. Predicted to be active in ciliary basal body and ciliary transition zone.	CBY1-interacting BAR domain-containing protein 2 | hypothetical protein LOC339145 | family with sequence similarity 92, member B | FAM92B | MGC138149 | FLJ44299 | family with sequence similarity 92 member B | RGD:1603858	N.A.	HGNC:6407:KRAS	HGNC:26905:INO80E | HGNC:15184:OR4X2 | HGNC:1462:CAMK2D | HGNC:1461:CAMK2B | HGNC:1463:CAMK2G	HGNC:24781	ENSG00000153789	Cibar2	MGI:3588213	ENSMUSG00000042269	N.A.	N.A.	Yes	Yes	Yes	No	Yes	No	No	No	No	No	No	No	Yes	N.A.	N.A.	N.A.	N.A.	N.A.	No	N.A.	N.A.	N.A.	N.A.	N.A.	N.A.	N.A.	N.A.	N.A.	N.A.	N.A.	N.A.	N.A.	N.A.	N.A.	N.A.	N.A.
DNAH5	dynein axonemal heavy chain 5	Predicted to enable minus-end-directed microtubule motor activity. Acts upstream of or within determination of left/right symmetry; flagellated sperm motility; and outer dynein arm assembly. Located in 9+2 motile cilium and axoneme. Part of outer dynein arm. Implicated in Kartagener syndrome and primary ciliary dyskinesia 3.	PCD | KTGNR | dynein, axonemal, heavy chain 5 | CILD3 | dynein heavy chain 5, axonemal | ciliary dynein heavy chain 5 | FLJ46759 | dynein, axonemal, heavy polypeptide 5 | HL1 | KIAA1603 | DNAHC5 | axonemal beta dynein heavy chain 5 | RGD:1348406	implicated_via_orthology:DOID:9562:primary ciliary dyskinesia | implicated_via_orthology:DOID:0050545:visceral heterotaxy | implicated_via_orthology:DOID:0110599:primary ciliary dyskinesia 3 | implicated_via_orthology:DOID:10754:otitis media | implicated_via_orthology:DOID:6419:tetralogy of Fallot | implicated_via_orthology:DOID:0050144:Kartagener syndrome | is_implicated_in:DOID:0050144:Kartagen…	HGNC:2941:DNAH10	HGNC:29608:MTDH | HGNC:16889:PSMD14 | HGNC:591:BIRC3 | HGNC:16384:TRIM28 | HGNC:12458:UBA52 | HGNC:13671:H2AC12 | HGNC:33630:PATL2 | HGNC:4734:H2AC4 | HGNC:9069:PLEC | HGNC:4778:H3-4 | HGNC:4760:H2BC21 | HGNC:17208:BICD2 | HGNC:4755:H2BC9 | HGNC:10448:RRBP1 | HGNC:14082:ANLN | HGNC:12407:TUBA4A | HGNC:8607:PRKN | HGNC:12630:USP7	HGNC:2950	ENSG00000039139	Dnah5	MGI:107718	ENSMUSG00000022262	dnah5	ZDB-GENE-110411-177	Yes	Yes	Yes	No	Yes	Yes	No	Yes	Yes	Yes	Yes	Yes	No	Yes	No	No	No	POINT_MUTATION	Yes	No	No	No	No	No	No	Gold Standard	ENSG00000039139	DNAH5	dynein, axonemal, heavy chain 5 [Source:HGNC Symbol;Acc:2950]	Mutated in primary ciliary dyskinesia (type 3) with or without situs inversus OMIM 603335 PMID:11788826. Component of outer dynein arms mutants have normal axonemel ultrastructure, but lack dynein arms PMID:11062149	PMID:11788826, PMID:11062149	Arnaiz et al. 2009, Arnaiz et al. 2010, Avidor-Reiss et al. 2004, Boesger et al. 2009, Broadhead et al. 2006, Laurencon et al. 2007, Li et al. 2004, Ostrowski et al. 2002, Pazour et al. 2005, Smith et al. 2005	Axoneme	established	DNAH5	dynein axonemal heavy chain 5
DNAH9	dynein axonemal heavy chain 9	Predicted to enable minus-end-directed microtubule motor activity. Involved in cilium movement. Located in 9+2 motile cilium and distal portion of axoneme. Implicated in primary ciliary dyskinesia 40.	CILD40 | dynein, axonemal, heavy chain 9 | axonemal beta dynein heavy chain 9 | Dnahc9 | HL20 | dynein, axonemal, heavy polypeptide 9 | DNAH9 variant protein | HL-20 | ciliary dynein heavy chain 9 | DYH9 | KIAA0357 | dynein, axonemal, heavy polypeptide 17-like | dynein heavy chain 9, axonemal | DNEL1 | DNAH17L | RGD:1313302	implicated_via_orthology:DOID:10003:sensorineural hearing loss | is_implicated_in:DOID:0111853:primary ciliary dyskinesia 40	N.A.	HGNC:1001:BCL6 | HGNC:31022:RAMAC | HGNC:11306:SRPK2 | HGNC:1101:BRCA2 | HGNC:25095:DCAF15 | HGNC:3155:ECT2 | HGNC:19181:KIF14 | HGNC:30535:NUDCD2 | HGNC:21182:NUP43 | HGNC:8607:PRKN | HGNC:9397:ZMYND8	HGNC:2953	ENSG00000007174	Dnah9	MGI:1289279	ENSMUSG00000056752	dnah9	ZDB-GENE-020925-1	No	Yes	Yes	No	Yes	No	No	No	No	No	No	Yes	No	No	Yes	Yes	No	POINT_MUTATION	Yes	No	No	No	No	No	Yes	N.A.	N.A.	N.A.	N.A.	N.A.	N.A.	N.A.	N.A.	candidate	DNAH9	dynein, axonemal, heavy chain 9
EFHB	EF-hand domain family member B	Enables calcium ion sensor activity. Involved in regulation of calcineurin-NFAT signaling cascade and regulation of store-operated calcium entry. Located in axonemal microtubule.	EF-hand domain family, member B | cilia and flagella associated protein 21 | EF-hand domain-containing family member B | ef hand domain family, member b | CFAP21 | FLJ25200 | RGD:1349676	N.A.	N.A.	HGNC:20247:MEPCE | HGNC:14082:ANLN | HGNC:25896:ORAI1 | HGNC:11386:STIM1	HGNC:26330	ENSG00000163576	Efhb	MGI:3045296	ENSMUSG00000023931	efhb	ZDB-GENE-091001-1	Yes	Yes	Yes	No	Yes	No	No	No	No	No	No	Yes	No	No	No	No	No	POINT_MUTATION	Yes	No	No	No	No	No	No	Potential	ENSG00000163576	EFHB	unknown/uncertain	EF-hand domain family, member B. Uncharacterised	0	Arnaiz et al. 2009, Arnaiz et al. 2010, Broadhead et al. 2006, Keller et al. 2005, Pazour et al. 2005, Smith et al. 2005	0	N.A.	N.A.	N.A.
FANK1	fibronectin type III and ankyrin repeat domains 1	Involved in negative regulation of apoptotic process; positive regulation of DNA-templated transcription; and positive regulation of apoptotic process. Located in cytosol and nucleoplasm. Part of chromatin.	fibronectin type 3 and ankyrin repeat domains 1 | fibronectin type 3 and ankyrin repeat domains protein 1 | HSD13 | 1700007B22Rik | RGD:1312384	N.A.	HGNC:3236:EGFR	HGNC:6742:LZTR1 | HGNC:2240:COPS5 | HGNC:20790:ATG4B | HGNC:27035:UBXN2B | HGNC:17968:A4GNT | HGNC:10480:RYBP | HGNC:12663:VCAM1 | HGNC:14215:TRIM55 | HGNC:16007:TRIM63 | HGNC:6802:MAGEA4 | HGNC:3690:FGFR3 | HGNC:5246:HSPB1 | HGNC:7739:NEFL | HGNC:12762:WFS1 | HGNC:4851:HTT	HGNC:23527	ENSG00000203780	Fank1	MGI:1914180	ENSMUSG00000053111	fank1	ZDB-GENE-130613-3	Yes	Yes	Yes	No	Yes	No	No	No	No	No	No	No	Yes	No	No	Yes	No	POINT_MUTATION	Yes	No	No	No	No	No	No	N.A.	N.A.	N.A.	N.A.	N.A.	N.A.	N.A.	N.A.	N.A.	N.A.	N.A.
PLEKHB1	pleckstrin homology domain containing B1	Predicted to enable protein homodimerization activity. Predicted to be involved in regulation of cell differentiation. Located in membrane.	evectin-1 | pleckstrin homology domain retinal protein 1 | PH domain-containing family B member 1 | PH domain-containing protein in retina 1 | pleckstrin homology domain-containing family B member 1 | PH domain containing, retinal 1 | pleckstrin homology domain containing, family B (evectins) member 1 | PHRET1 | PHR1 | PH domain containing protein in retina 1 | KPL1 | RGD:1343334	N.A.	N.A.	HGNC:10548:ATXN1 | HGNC:9859:RAP1GDS1 | HGNC:18412:ZDHHC17 | HGNC:9906:RBFOX2 | HGNC:10821:SH2D2A | HGNC:25505:MANSC1 | HGNC:29450:GLIS2 | HGNC:13639:VENTX | HGNC:939:BAG3 | HGNC:31008:C10orf55 | HGNC:1609:CCR8 | HGNC:17821:DDX39A | HGNC:896:AVPR1B | HGNC:8172:OR10H1 | HGNC:2505:CTLA4 | HGNC:6243:KCNE3 | HGNC:14905:TAS1R2 | HGNC:8173:OR10H2 | HGNC:24272:SIDT2 | HGNC:28280:TLCD5 | HGNC:4503:GPR45 …	HGNC:19079	ENSG00000021300	Plekhb1	MGI:1351469	ENSMUSG00000030701	plekhb1	ZDB-GENE-030131-7664	Yes	Yes	Yes	No	Yes	No	No	No	No	No	No	No	Yes	No	No	No	No	N.A.	No	No	No	No	No	No	No	N.A.	N.A.	N.A.	N.A.	N.A.	N.A.	N.A.	N.A.	N.A.	N.A.	N.A.
SAXO4	stabilizer of axonemal microtubules 4	Enables phosphatase binding activity. Located in ciliary basal body.	FLJ32771 | IIIG9 | PPP1R32 | protein phosphatase 1 regulatory subunit 32 | uncharacterized protein C11orf66 | C11orf66 | RGD:735928	N.A.	N.A.	HGNC:620:APP | HGNC:9283:PPP1CC | HGNC:9281:PPP1CA | HGNC:16808:UBR1 | HGNC:5381:IDE | HGNC:21148:RNF123 | HGNC:6513:LASP1 | HGNC:29857:AKAP8L | HGNC:17514:HOMER3 | HGNC:12031:TRAF1 | HGNC:14184:UNKL | HGNC:21192:ZMYND12 | HGNC:9029:PLA2G10 | HGNC:3722:FKBP6 | HGNC:15973:DTX2 | HGNC:6448:KRT31 | HGNC:16228:TRIB3 | HGNC:2484:CSTF2 | HGNC:20300:OIP5 | HGNC:22401:KCTD9 | HGNC:5099:HOXA1 | HGNC:3033:…	HGNC:28869	ENSG00000162148	Saxo4	MGI:1915002	ENSMUSG00000035179	saxo4	ZDB-GENE-120913-1	Yes	Yes	Yes	No	Yes	No	No	No	No	No	No	Yes	No	No	No	No	No	N.A.	No	No	No	No	No	No	No	N.A.	N.A.	N.A.	N.A.	N.A.	N.A.	N.A.	N.A.	candidate	PPP1R32	protein phosphatase 1 regulatory subunit 32
STK33	serine/threonine kinase 33	Predicted to enable protein serine/threonine kinase activity. Predicted to be involved in mitotic DNA damage checkpoint signaling. Predicted to be located in perinuclear region of cytoplasm. Predicted to be active in cytoplasm and nucleus. Implicated in depressive disorder.	serine/threonine-protein kinase 33 | RGD:1315072	is_implicated_in:DOID:1596:depressive disorder	HGNC:2444:CSK	HGNC:5258:HSP90AB1 | HGNC:5253:HSP90AA1 | HGNC:1735:CDC37 | HGNC:4868:HERC2 | HGNC:938:BAG2 | HGNC:12628:USP5 | HGNC:12613:USP15 | HGNC:620:APP | HGNC:24247:GLYCTK | HGNC:14339:PLEKHA4 | HGNC:5147:HPD | HGNC:14568:STK33 | HGNC:1458:CALU | HGNC:29969:MGARP | HGNC:25419:ARL13B | HGNC:8607:PRKN | HGNC:10604:SCO2 | HGNC:4335:GLUD1 | HGNC:4840:HCK | HGNC:2158:CNP | HGNC:1424:CAD | HGNC:1473:CANX | HGN…	HGNC:14568	ENSG00000130413	Stk33	MGI:2152419	ENSMUSG00000031027	stk33	ZDB-GENE-040724-242	Yes	Yes	Yes	No	Yes	No	No	No	No	No	No	Yes	No	No	Yes	No	No	INSERTION	Yes	No	No	No	No	No	No	N.A.	N.A.	N.A.	N.A.	N.A.	N.A.	N.A.	N.A.	N.A.	N.A.	N.A.
PKD2L1	polycystin 2 like 1, transient receptor potential cation channel	Enables calcium ion binding activity; monoatomic cation channel activity; and muscle alpha-actinin binding activity. Involved in monoatomic cation transmembrane transport; protein homotetramerization; and sensory perception of sour taste. Located in several cellular components, including actin cytoskeleton; cytosol; and non-motile cilium. Part of calcium channel complex.	PCL | polycystin-2-like protein 1 | PKD2L | PKDL | polycystin-L | polycystin-2L1 | polycystic kidney disease 2-like 1 protein | polycystin-L1 | transient receptor potential cation channel, subfamily P, member 3 | polycystic kidney disease (polycystin)-like | polycystin-2 homolog | TRPP3 | RGD:1314779	implicated_via_orthology:DOID:898:autosomal dominant polycystic kidney disease | implicated_via_orthology:DOID:0110859:polycystic kidney disease 2	N.A.	HGNC:11947:TNNI3 | HGNC:11945:TNNI1 | HGNC:2040:CLDN19 | HGNC:21716:PKD1L3	HGNC:9011	ENSG00000107593	Pkd2l1	MGI:1352448	ENSMUSG00000037578	pkd2l1	ZDB-GENE-030616-558	Yes	Yes	Yes	No	Yes	No	No	No	No	No	No	Yes	No	No	No	No	Yes	POINT_MUTATION	Yes	No	No	No	No	No	Yes	N.A.	N.A.	N.A.	N.A.	N.A.	N.A.	N.A.	N.A.	candidate	PKD2L1	polycystin 2 like 1, transient receptor potential cation channel
TEX26	testis expressed 26	Predicted to be active in cytoplasm.	C13orf26 | hypothetical protein LOC122046 | testis-expressed protein 26 | MGC40178 | testis-expressed sequence 26 protein | uncharacterized protein C13orf26 | RGD:1603922	N.A.	N.A.	N.A.	HGNC:28622	ENSG00000175664	Tex26	MGI:1923110	ENSMUSG00000029660	tex26	ZDB-GENE-120410-5	Yes	Yes	Yes	No	Yes	No	No	No	No	No	No	No	Yes	No	No	No	No	N.A.	No	No	No	No	No	No	No	N.A.	N.A.	N.A.	N.A.	N.A.	N.A.	N.A.	N.A.	N.A.	N.A.	N.A.
MDH1B	malate dehydrogenase 1B	Predicted to enable L-malate dehydrogenase activity. Predicted to be involved in NADH metabolic process; dicarboxylic acid metabolic process; and tricarboxylic acid cycle.	putative malate dehydrogenase 1B | FLJ25341 | RP11-95H11 | malate dehydrogenase 1B, NAD (soluble) | RGD:1317321	N.A.	N.A.	HGNC:3387:EPHA3 | HGNC:18889:STYK1	HGNC:17836	ENSG00000138400	Mdh1b	MGI:1923918	ENSMUSG00000025963	mdh1b	ZDB-GENE-060929-384	Yes	Yes	Yes	No	Yes	No	No	No	No	No	No	Yes	No	No	Yes	No	No	POINT_MUTATION	Yes	No	No	No	No	No	No	N.A.	N.A.	N.A.	N.A.	N.A.	N.A.	N.A.	N.A.	N.A.	N.A.	N.A.
CLIC6	chloride intracellular channel 6	Predicted to enable D2 dopamine receptor binding activity; D3 dopamine receptor binding activity; and D4 dopamine receptor binding activity. Predicted to be involved in chloride transmembrane transport. Located in extracellular exosome.	CLIC1L | parchorin | chloride channel form A | chloride intracellular channel protein 6 | RGD:735803	implicated_via_orthology:DOID:1574:alcohol use disorder	N.A.	HGNC:3024:DRD3 | HGNC:3023:DRD2 | HGNC:3025:DRD4 | HGNC:13518:CLIC4 | HGNC:13517:CLIC5 | HGNC:12969:ZNF18 | HGNC:9021:PKM | HGNC:7599:MYO1E | HGNC:7782:NFE2L2 | HGNC:12499:UBE4A | HGNC:3613:FCGR1A | HGNC:4242:GFPT2 | HGNC:408:ALDH5A1 | HGNC:18006:NISCH | HGNC:18600:TUBGCP5 | HGNC:6572:LGI1 | HGNC:30892:HUWE1 | HGNC:13017:ZNF224 | HGNC:30025:PPRC1 | HGNC:13027:ZNF234 | HGNC:20873:ZNF439 | HGNC:889…	HGNC:2065	ENSG00000159212	Clic6	MGI:2146607	ENSMUSG00000022949	N.A.	N.A.	Yes	Yes	Yes	No	Yes	No	No	No	No	No	No	Yes	No	N.A.	N.A.	N.A.	N.A.	N.A.	No	N.A.	N.A.	N.A.	N.A.	N.A.	N.A.	Potential	ENSG00000159212	CLIC6	unknown/uncertain	chloride intracellular channel 6. Not very well characterised. No published link to cilium	0	Liu et al. 2007, Mayer et al. 2008, Mayer et al. 2009, Ross et al. 2007	0	N.A.	N.A.	N.A.
ADAMTS8	ADAM metallopeptidase with thrombospondin type 1 motif 8	Predicted to enable metalloendopeptidase activity. Predicted to be involved in extracellular matrix organization. Predicted to be located in collagen-containing extracellular matrix. Predicted to be active in extracellular matrix.	METH-2 | ADAMTS-8 | ADAM-TS8 | a disintegrin-like and metalloprotease (reprolysin type) with thrombospondin type 1 motif, 8 | ADAM metallopeptidase with thrombospondin type 1 motif, 8 | METH-8 | FLJ41712 | ADAM-TS 8 | METH2 | A disintegrin and metalloproteinase with thrombospondin motifs 8 | RGD:1318322	implicated_via_orthology:DOID:9352:type 2 diabetes mellitus | implicated_via_orthology:DOID:9970:obesity	HGNC:220:ADAMTS4	HGNC:30002:DCAF6 | HGNC:16301:DSCR9	HGNC:224	ENSG00000134917	Adamts8	MGI:1353468	ENSMUSG00000031994	adamts8a	ZDB-GENE-060526-202	Yes	Yes	Yes	No	Yes	No	No	No	No	No	No	No	Yes	No	No	No	No	POINT_MUTATION	Yes	No	No	No	No	No	No	N.A.	N.A.	N.A.	N.A.	N.A.	N.A.	N.A.	N.A.	N.A.	N.A.	N.A.
ALDH1A1	aldehyde dehydrogenase 1 family member A1	Enables 3-deoxyglucosone dehydrogenase activity. Involved in cellular detoxification of aldehyde and fructosamine catabolic process. Located in cytosol. Biomarker of pancreatic cancer.	aldehyde dehydrogenase 1, soluble | aldehyde dehydrogenase family 1 member A1 | ALHDII | epididymis secretory sperm binding protein Li 53e | ALDH11 | aldehyde dehydrogenase family 1, member a1 | ALDH class 1 | ALDH-E1 | 3-deoxyglucosone dehydrogenase | epididymis luminal protein 12 | PUMB1 | retinal dehydrogenase 1 | HEL-9 | retinaldehyde dehydrogenase 1 | aldehyde dehydrogenase, liver cytosolic …	is_marker_for:DOID:1793:pancreatic cancer | implicated_via_orthology:DOID:9970:obesity	N.A.	HGNC:402:ALDH1A1 | HGNC:7873:NOS2 | HGNC:404:ALDH2 | HGNC:17284:POT1 | HGNC:29990:NUPR1 | HGNC:6005:IL21 | HGNC:328:AGR2 | HGNC:1780:CDK9 | HGNC:57:ABCC6 | HGNC:3275:EIF3F | HGNC:4053:ISG15 | HGNC:14704:OR13C3 | HGNC:11007:SLC2A3 | HGNC:19986:CYCS | HGNC:19090:EBF2 | HGNC:14729:OR2A4 | HGNC:9587:PTDSS1 | HGNC:23161:ALG8 | HGNC:24925:FUNDC2 | HGNC:2327:CPSF4 | HGNC:15472:ALDH1A2 | HGNC:3047:RIPPLY…	HGNC:402	ENSG00000165092	Aldh1a7	MGI:1347050	ENSMUSG00000024747	N.A.	N.A.	Yes	Yes	Yes	No	Yes	No	No	No	No	No	No	No	Yes	N.A.	N.A.	N.A.	N.A.	N.A.	No	N.A.	N.A.	N.A.	N.A.	N.A.	N.A.	Potential	ENSG00000165092	ALDH1A1	no	alcohol metabolism	0	Liu et al. 2007, Mayer et al. 2008, Ross et al. 2007	Cytosol	N.A.	N.A.	N.A.
ALDH1A1	aldehyde dehydrogenase 1 family member A1	Enables 3-deoxyglucosone dehydrogenase activity. Involved in cellular detoxification of aldehyde and fructosamine catabolic process. Located in cytosol. Biomarker of pancreatic cancer.	aldehyde dehydrogenase 1, soluble | aldehyde dehydrogenase family 1 member A1 | ALHDII | epididymis secretory sperm binding protein Li 53e | ALDH11 | aldehyde dehydrogenase family 1, member a1 | ALDH class 1 | ALDH-E1 | 3-deoxyglucosone dehydrogenase | epididymis luminal protein 12 | PUMB1 | retinal dehydrogenase 1 | HEL-9 | retinaldehyde dehydrogenase 1 | aldehyde dehydrogenase, liver cytosolic …	is_marker_for:DOID:1793:pancreatic cancer | implicated_via_orthology:DOID:9970:obesity	N.A.	HGNC:402:ALDH1A1 | HGNC:7873:NOS2 | HGNC:404:ALDH2 | HGNC:17284:POT1 | HGNC:29990:NUPR1 | HGNC:6005:IL21 | HGNC:328:AGR2 | HGNC:1780:CDK9 | HGNC:57:ABCC6 | HGNC:3275:EIF3F | HGNC:4053:ISG15 | HGNC:14704:OR13C3 | HGNC:11007:SLC2A3 | HGNC:19986:CYCS | HGNC:19090:EBF2 | HGNC:14729:OR2A4 | HGNC:9587:PTDSS1 | HGNC:23161:ALG8 | HGNC:24925:FUNDC2 | HGNC:2327:CPSF4 | HGNC:15472:ALDH1A2 | HGNC:3047:RIPPLY…	HGNC:402	ENSG00000165092	Aldh1a1	MGI:1353450	ENSMUSG00000053279	N.A.	N.A.	Yes	Yes	Yes	No	Yes	No	No	No	No	No	No	Yes	No	N.A.	N.A.	N.A.	N.A.	N.A.	No	N.A.	N.A.	N.A.	N.A.	N.A.	N.A.	Potential	ENSG00000165092	ALDH1A1	no	alcohol metabolism	0	Liu et al. 2007, Mayer et al. 2008, Ross et al. 2007	Cytosol	N.A.	N.A.	N.A.
CERKL	ceramide kinase like	Predicted to enable lipid kinase activity. Involved in negative regulation of apoptotic process. Located in several cellular components, including Golgi apparatus; endoplasmic reticulum; and nuclear lumen. Implicated in retinitis pigmentosa and retinitis pigmentosa 26.	ceramide kinase-like protein | ceramide kinase-like | RP26 | RGD:1346381	implicated_via_orthology:DOID:0110368:retinitis pigmentosa 26 | is_implicated_in:DOID:0110368:retinitis pigmentosa 26 | is_implicated_in:DOID:10584:retinitis pigmentosa	HGNC:30103:HAPSTR1	HGNC:12687:VHL | HGNC:24694:MICAL3 | HGNC:9275:PPM1A | HGNC:14929:SIRT1 | HGNC:9276:PPM1B | HGNC:9278:PPM1G | HGNC:3272:EIF3I | HGNC:15842:ERBIN | HGNC:3274:EIF3G | HGNC:24714:ANKHD1 | HGNC:3280:EIF3B	HGNC:21699	ENSG00000188452	Cerkl	MGI:3037816	ENSMUSG00000075256	cerkl	ZDB-GENE-070410-38	Yes	Yes	Yes	No	Yes	Yes	Yes	No	No	No	No	Yes	No	No	No	Yes	Yes	POINT_MUTATION	Yes	No	No	No	No	No	Yes	N.A.	N.A.	N.A.	N.A.	N.A.	N.A.	N.A.	N.A.	N.A.	N.A.	N.A.
DNALI1	dynein axonemal light intermediate chain 1	Predicted to enable dynein heavy chain binding activity. Involved in sperm flagellum assembly. Located in axoneme and sperm flagellum. Implicated in spermatogenic failure.	SPGF83 | dynein, axonemal, light intermediate chain 1 | hp28 | inner dynein arm, homolog of clamydomonas | inner dynein arm, homolog of chlamydomonas | dJ423B22.5 (axonemal dynein light chain (hp28)) | axonemal dynein light intermediate polypeptide 1 | inner dynein arm light chain, axonemal | P28 | dJ423B22.5 | dynein, axonemal, light intermediate polypeptide 1 | RGD:1319504	is_implicated_in:DOID:0111910:spermatogenic failure	N.A.	HGNC:72:ABCF3 | HGNC:3420:EPS8 | HGNC:14353:DNALI1 | HGNC:4851:HTT | HGNC:620:APP | HGNC:18241:PRMT6 | HGNC:10857:SIAH1 | HGNC:4620:GSN | HGNC:8882:PFN2 | HGNC:24656:EIF3K | HGNC:18379:SESTD1 | HGNC:707:ARPC4 | HGNC:20914:BLOC1S3 | HGNC:2974:DNM2 | HGNC:170:ACTR3 | HGNC:14907:MSGN1 | HGNC:7406:MT2A | HGNC:11106:SMARCD1 | HGNC:11999:TP53BP1 | HGNC:12472:UBE2A | HGNC:566:AP3B1 | HGNC:3275:EIF3F | H…	HGNC:14353	ENSG00000163879	Dnali1	MGI:1922813	ENSMUSG00000042707	dnali1	ZDB-GENE-080204-7	Yes	Yes	Yes	No	Yes	No	No	No	No	No	No	Yes	No	No	Yes	No	No	DEFICIENCY	Yes	No	No	No	No	No	No	Gold Standard	ENSG00000163879	DNALI1	dynein, axonemal, light intermediate chain 1 [Source:HGNC Symbol;Acc:14353]	Component of axonemal dynein PMID:9284741, PMID:16496424	PMID:9284741, PMID:16496424	Arnaiz et al. 2009, Arnaiz et al. 2010, Avidor-Reiss et al. 2004, Blacque et al. 2005, Broadhead et al. 2006, Li et al. 2004, McClintock et al. 2008, Merchant et al. 2007, Ostrowski et al. 2002, Pazour et al. 2005, Ross et al. 2007, Smith et al. 2005, Stolc et al. 2005, Stubbs et al. 2008	Cilium	candidate	DNALI1	dynein axonemal light intermediate chain 1
FEZ1	fasciculation and elongation protein zeta 1	Predicted to enable gamma-tubulin binding activity and protein kinase C binding activity. Involved in negative regulation of autophagosome assembly. Located in Golgi apparatus. Biomarker of schizophrenia.	UNC-76 | fasciculation and elongation protein zeta 1 (zygin I) | protein kinase c-binding protein zeta1 | zygin I | fasciculation and elongation protein zeta-1 | zygin-1 | RGD:732377	is_marker_for:DOID:5419:schizophrenia | implicated_via_orthology:DOID:0111723:Jacobsen Syndrome | biomarker_via_orthology:DOID:14330:Parkinson's disease	N.A.	HGNC:2888:DISC1 | HGNC:144:ACTG1 | HGNC:10634:CCL7 | HGNC:26013:DNAAF5 | HGNC:24724:BORA | HGNC:5276:HTATSF1 | HGNC:29267:PPP4R3B | HGNC:29679:PAM16 | HGNC:11359:STAR | HGNC:2218:COL9A2 | HGNC:4652:GTF2F1 | HGNC:24956:OLFML3 | HGNC:28648:DIS3L2 | HGNC:7704:NDUFB9 | HGNC:8548:P4HB | HGNC:8767:PDCD7 | HGNC:9606:PTH | HGNC:9681:PTPRS | HGNC:11521:TAC3 | HGNC:12405:TTR | HGNC:24110:TXNDC9 | HGNC:2484…	HGNC:3659	ENSG00000149557	Fez1	MGI:2670976	ENSMUSG00000032118	fez1	ZDB-GENE-040426-2723	Yes	Yes	Yes	No	Yes	No	No	No	No	No	No	Yes	No	No	No	No	No	N.A.	No	No	No	No	No	No	No	Potential	ENSG00000149557	FEZ1	unknown/uncertain	PMID:23056384. Knockdown results in loss of cilia.	0	Blacque et al. 2005, Nogales-Cadenas et al. 2006	0	N.A.	N.A.	N.A.
HTR1B	5-hydroxytryptamine receptor 1B	Enables G protein-coupled serotonin receptor activity. Involved in several processes, including adenylate cyclase-inhibiting serotonin receptor signaling pathway; cellular response to alkaloid; and positive regulation of vascular associated smooth muscle cell proliferation. Located in endoplasmic reticulum and plasma membrane. Implicated in attention deficit hyperactivity disorder and conduct dis…	serotonin 1D beta receptor | S12 | HTR1D2 | 5-hydroxytryptamine (serotonin) receptor 1B, G protein-coupled | serotonin receptor 1B | 5-HT-1D-beta | 5-HT-1B | HTR1DB | 5-HT1DB | 5-HT1B | RGD:731005	implicated_via_orthology:DOID:14320:generalized anxiety disorder | implicated_via_orthology:DOID:2030:anxiety disorder | biomarker_via_orthology:DOID:10763:hypertension | biomarker_via_orthology:DOID:9970:obesity | biomarker_via_orthology:DOID:326:ischemia | is_implicated_in:DOID:1094:attention deficit hyperactivity disorder | is_implicated_in:DOID:12995:conduct disorder	N.A.	HGNC:16906:GSTK1 | HGNC:7850:NME2 | HGNC:5289:HTR1D | HGNC:6967:MDFI | HGNC:1641:CD209 | HGNC:164:ACTN2 | HGNC:1985:CIT | HGNC:4019:FUT8 | HGNC:27258:RETREG3 | HGNC:22222:TTYH3 | HGNC:17084:SYNE2 | HGNC:26639:XXYLT1 | HGNC:13481:UNC93B1 | HGNC:4428:GOLGA5 | HGNC:3518:EXTL3 | HGNC:25525:NDC1 | HGNC:4021:KDSR | HGNC:10564:SCAMP2 | HGNC:10545:MSMO1 | HGNC:11766:TGFB1 | HGNC:837:ATP5F1D | HGNC:840:AT…	HGNC:5287	ENSG00000135312	Htr1b	MGI:96274	ENSMUSG00000049511	htr1b	ZDB-GENE-081022-141	Yes	Yes	Yes	No	Yes	Yes	No	Yes	No	No	No	Yes	No	No	Yes	No	No	POINT_MUTATION	Yes	No	No	No	No	No	No	N.A.	N.A.	N.A.	N.A.	N.A.	N.A.	N.A.	N.A.	N.A.	N.A.	N.A.
LRP2	LDL receptor related protein 2	Enables calcium ion binding activity; cargo receptor activity; and protein-folding chaperone binding activity. Involved in several processes, including phosphatidylinositol 3-kinase/protein kinase B signal transduction; receptor-mediated endocytosis; and response to leptin. Located in apical plasma membrane. Part of receptor complex. Implicated in Donnai-Barrow syndrome and autoimmune thyroiditis.	low-density lipoprotein receptor-related protein 2 | low density lipoprotein receptor-related protein 2 | calcium sensor protein | Heymann nephritis antigen homolog | LRP-2 | DBS | GP330 | glycoprotein 330 | megalin | RGD:68599	is_implicated_in:DOID:7188:autoimmune thyroiditis | implicated_via_orthology:DOID:1682:congenital heart disease | implicated_via_orthology:DOID:10763:hypertension | implicated_via_orthology:DOID:11830:myopia | biomarker_via_orthology:DOID:10976:membranous glomerulonephritis | biomarker_via_orthology:DOID:783:end stage renal disease | biomarker_via_orthology:DOID:898:autosomal dominant polycystic …	HGNC:6693:LRP1B	HGNC:2902:DLG3 | HGNC:946:MAGI1 | HGNC:13208:ANKRA2 | HGNC:25434:LRP2BP | HGNC:2662:DAB2 | HGNC:2901:DLG2 | HGNC:18640:LDLRAP1 | HGNC:2903:DLG4 | HGNC:6882:MAPK8IP1 | HGNC:18955:SYNJ2BP | HGNC:16859:NOS1AP | HGNC:10590:SCN3A | HGNC:579:APBA2 | HGNC:24077:ANAPC10 | HGNC:2661:DAB1 | HGNC:6883:MAPK8IP2 | HGNC:23927:ITGB1BP1 | HGNC:1226:GIPC1 | HGNC:4187:GC | HGNC:24600:ANKS1B | HGNC:6701:LRPAP1 | HG…	HGNC:6694	ENSG00000081479	Lrp2	MGI:95794	ENSMUSG00000027070	lrp2a	ZDB-GENE-050119-2	Yes	Yes	Yes	No	Yes	Yes	No	Yes	Yes	Yes	Yes	Yes	No	Yes	Yes	Yes	Yes	POINT_MUTATION	Yes	No	No	No	No	Yes	Yes	Potential	ENSG00000081479	LRP2	unknown/uncertain	LRP2 is an auxiliary SHH receptor required to condition the forebrain ventral midline for inductive signals.PMID: 22340494	0	Blacque et al. 2005, Liu et al. 2007, Mayer et al. 2009, Muller et al. 2010	Golgi, Plasma Membrane, ER,	N.A.	N.A.	N.A.
LRP2	LDL receptor related protein 2	Enables calcium ion binding activity; cargo receptor activity; and protein-folding chaperone binding activity. Involved in several processes, including phosphatidylinositol 3-kinase/protein kinase B signal transduction; receptor-mediated endocytosis; and response to leptin. Located in apical plasma membrane. Part of receptor complex. Implicated in Donnai-Barrow syndrome and autoimmune thyroiditis.	low-density lipoprotein receptor-related protein 2 | low density lipoprotein receptor-related protein 2 | calcium sensor protein | Heymann nephritis antigen homolog | LRP-2 | DBS | GP330 | glycoprotein 330 | megalin | RGD:68599	is_implicated_in:DOID:7188:autoimmune thyroiditis | implicated_via_orthology:DOID:1682:congenital heart disease | implicated_via_orthology:DOID:10763:hypertension | implicated_via_orthology:DOID:11830:myopia | biomarker_via_orthology:DOID:10976:membranous glomerulonephritis | biomarker_via_orthology:DOID:783:end stage renal disease | biomarker_via_orthology:DOID:898:autosomal dominant polycystic …	HGNC:6693:LRP1B	HGNC:2902:DLG3 | HGNC:946:MAGI1 | HGNC:13208:ANKRA2 | HGNC:25434:LRP2BP | HGNC:2662:DAB2 | HGNC:2901:DLG2 | HGNC:18640:LDLRAP1 | HGNC:2903:DLG4 | HGNC:6882:MAPK8IP1 | HGNC:18955:SYNJ2BP | HGNC:16859:NOS1AP | HGNC:10590:SCN3A | HGNC:579:APBA2 | HGNC:24077:ANAPC10 | HGNC:2661:DAB1 | HGNC:6883:MAPK8IP2 | HGNC:23927:ITGB1BP1 | HGNC:1226:GIPC1 | HGNC:4187:GC | HGNC:24600:ANKS1B | HGNC:6701:LRPAP1 | HG…	HGNC:6694	ENSG00000081479	Lrp2	MGI:95794	ENSMUSG00000027070	lrp2b	ZDB-GENE-111115-1	Yes	Yes	Yes	No	Yes	Yes	No	Yes	Yes	Yes	Yes	Yes	No	No	No	Yes	No	POINT_MUTATION	Yes	No	No	No	No	No	No	Potential	ENSG00000081479	LRP2	unknown/uncertain	LRP2 is an auxiliary SHH receptor required to condition the forebrain ventral midline for inductive signals.PMID: 22340494	0	Blacque et al. 2005, Liu et al. 2007, Mayer et al. 2009, Muller et al. 2010	Golgi, Plasma Membrane, ER,	N.A.	N.A.	N.A.
MAGI2	membrane associated guanylate kinase, WW and PDZ domain containing 2	Enables beta-1 adrenergic receptor binding activity; phosphatase binding activity; and signaling receptor complex adaptor activity. Involved in negative regulation of phosphatidylinositol 3-kinase/protein kinase B signal transduction and positive regulation of receptor internalization. Located in several cellular components, including bicellular tight junction; nucleus; and plasma membrane. Impli…	membrane-associated guanylate kinase inverted 2 | atrophin-1-interacting protein A | SSCAM | atrophin-1-interacting protein 1 | MAGI-2 | NPHS15 | AIP-1 | ARIP1 | ACVRIP1 | atrophin 1 interacting protein 1 | AIP1 | atrophin-1 interacting protein A | activin receptor interacting protein 1 | membrane-associated guanylate kinase, WW and PDZ domain-containing protein 2 | RGD:735850	is_implicated_in:DOID:0080271:nephrotic syndrome type 15	HGNC:30424:SPPL3	HGNC:3033:ATN1 | HGNC:173:ACVR2A | HGNC:14656:DSCAML1 | HGNC:9105:PLXNB3 | HGNC:285:ADRB1 | HGNC:2514:CTNNB1 | HGNC:29263:ARRDC3 | HGNC:943:ADGRB1 | HGNC:19140:TTBK1 | HGNC:10007:RHBDL1 | HGNC:3432:ERBB4 | HGNC:9588:PTEN | HGNC:10430:RPS6KA1 | HGNC:2357:CRHR1 | HGNC:30368:DLGAP3 | HGNC:28034:PDZD11 | HGNC:11153:SNRPB | HGNC:2905:DLGAP1 | HGNC:24001:MORN4 | HGNC:20757:PLEKHF2 | HGNC:2906:DLGAP2 | …	HGNC:18957	ENSG00000187391	Magi2	MGI:1354953	ENSMUSG00000040003	magi2a	ZDB-GENE-050810-4	Yes	Yes	Yes	No	Yes	Yes	No	Yes	No	Yes	Yes	Yes	No	Yes	Yes	Yes	No	INDEL	Yes	No	No	Yes	Yes	No	Yes	N.A.	N.A.	N.A.	N.A.	N.A.	N.A.	N.A.	N.A.	N.A.	N.A.	N.A.
MAGI2	membrane associated guanylate kinase, WW and PDZ domain containing 2	Enables beta-1 adrenergic receptor binding activity; phosphatase binding activity; and signaling receptor complex adaptor activity. Involved in negative regulation of phosphatidylinositol 3-kinase/protein kinase B signal transduction and positive regulation of receptor internalization. Located in several cellular components, including bicellular tight junction; nucleus; and plasma membrane. Impli…	membrane-associated guanylate kinase inverted 2 | atrophin-1-interacting protein A | SSCAM | atrophin-1-interacting protein 1 | MAGI-2 | NPHS15 | AIP-1 | ARIP1 | ACVRIP1 | atrophin 1 interacting protein 1 | AIP1 | atrophin-1 interacting protein A | activin receptor interacting protein 1 | membrane-associated guanylate kinase, WW and PDZ domain-containing protein 2 | RGD:735850	is_implicated_in:DOID:0080271:nephrotic syndrome type 15	HGNC:30424:SPPL3	HGNC:3033:ATN1 | HGNC:173:ACVR2A | HGNC:14656:DSCAML1 | HGNC:9105:PLXNB3 | HGNC:285:ADRB1 | HGNC:2514:CTNNB1 | HGNC:29263:ARRDC3 | HGNC:943:ADGRB1 | HGNC:19140:TTBK1 | HGNC:10007:RHBDL1 | HGNC:3432:ERBB4 | HGNC:9588:PTEN | HGNC:10430:RPS6KA1 | HGNC:2357:CRHR1 | HGNC:30368:DLGAP3 | HGNC:28034:PDZD11 | HGNC:11153:SNRPB | HGNC:2905:DLGAP1 | HGNC:24001:MORN4 | HGNC:20757:PLEKHF2 | HGNC:2906:DLGAP2 | …	HGNC:18957	ENSG00000187391	Magi2	MGI:1354953	ENSMUSG00000040003	magi2b	ZDB-GENE-141211-6	Yes	Yes	Yes	No	Yes	Yes	No	Yes	No	Yes	Yes	Yes	No	No	Yes	No	No	POINT_MUTATION	Yes	No	No	No	No	No	No	N.A.	N.A.	N.A.	N.A.	N.A.	N.A.	N.A.	N.A.	N.A.	N.A.	N.A.
MCHR1	melanin concentrating hormone receptor 1	Predicted to enable G protein-coupled receptor activity and neuropeptide binding activity. Predicted to be involved in neuropeptide signaling pathway. Located in cilium. Implicated in morbid obesity.	MCH-R1 | MCHR-1 | G-protein coupled receptor 24 | MCH1R | MGC32129 | SLC-1 | MCH-1R | G protein-coupled receptor 24 | SLC1 | MCH receptor 1 | melanin-concentrating hormone receptor 1 | somatostatin receptor-like protein | MCHR | GPR24 | RGD:733421	biomarker_via_orthology:DOID:9970:obesity | is_implicated_in:DOID:11981:morbid obesity	N.A.	HGNC:13326:HUNK	HGNC:4479	ENSG00000128285	Mchr1	MGI:2180756	ENSMUSG00000050164	mchr1a	ZDB-GENE-030502-4	Yes	Yes	Yes	No	Yes	No	No	No	No	No	No	Yes	No	No	Yes	No	No	N.A.	Yes	No	No	No	No	No	No	Gold Standard	ENSG00000128285	MCHR1	melanin-concentrating hormone receptor 1 [Source:HGNC Symbol;Acc:4479]	Localizes to primary cilia PMID: 18256283	PMID:18256283	0	Ciliary Membrane	candidate	MCHR1	melanin concentrating hormone receptor 1
MCHR1	melanin concentrating hormone receptor 1	Predicted to enable G protein-coupled receptor activity and neuropeptide binding activity. Predicted to be involved in neuropeptide signaling pathway. Located in cilium. Implicated in morbid obesity.	MCH-R1 | MCHR-1 | G-protein coupled receptor 24 | MCH1R | MGC32129 | SLC-1 | MCH-1R | G protein-coupled receptor 24 | SLC1 | MCH receptor 1 | melanin-concentrating hormone receptor 1 | somatostatin receptor-like protein | MCHR | GPR24 | RGD:733421	biomarker_via_orthology:DOID:9970:obesity | is_implicated_in:DOID:11981:morbid obesity	N.A.	HGNC:13326:HUNK	HGNC:4479	ENSG00000128285	Mchr1	MGI:2180756	ENSMUSG00000050164	mchr1b	ZDB-GENE-030502-5	Yes	Yes	Yes	No	Yes	No	No	No	No	No	No	Yes	No	Yes	No	No	No	POINT_MUTATION	Yes	No	No	No	No	No	No	Gold Standard	ENSG00000128285	MCHR1	melanin-concentrating hormone receptor 1 [Source:HGNC Symbol;Acc:4479]	Localizes to primary cilia PMID: 18256283	PMID:18256283	0	Ciliary Membrane	candidate	MCHR1	melanin concentrating hormone receptor 1
OPRL1	opioid related nociceptin receptor 1	Enables nociceptin receptor activity. Involved in adenylate cyclase-inhibiting G protein-coupled receptor signaling pathway and phospholipase C-activating G protein-coupled receptor signaling pathway. Acts upstream of or within with a positive effect on calcium-mediated signaling. Located in plasma membrane. Biomarker of autism spectrum disorder.	NOPr | KOR3 | ORL1 | kappa3-related opioid receptor | nociceptin/orphanin FQ receptor | kappa-type 3 opioid receptor | MGC34578 | NOP | opiate receptor-like 1 | NOCIR | KOR-3 | OOR | orphanin FQ receptor | LC132 receptor-like | nociceptin receptor | OPRL | PNOCR | RGD:68657	is_marker_for:DOID:0060041:autism spectrum disorder | implicated_via_orthology:DOID:14330:Parkinson's disease | implicated_via_orthology:DOID:1574:alcohol use disorder | biomarker_via_orthology:DOID:0050696:fetal alcohol spectrum disorder | biomarker_via_orthology:DOID:11446:sciatic neuropathy	HGNC:9588:PTEN	HGNC:9163:PNOC | HGNC:24834:GPRASP1 | HGNC:5045:HNRNPL | HGNC:8156:OPRM1 | HGNC:23826:CERS6 | HGNC:16410:DNAJC30 | HGNC:18553:PLLP | HGNC:11017:SLC31A2 | HGNC:4933:HLA-C | HGNC:17821:DDX39A | HGNC:19038:ADCK1 | HGNC:24278:ABHD17B | HGNC:2074:CLN3 | HGNC:29661:OMA1 | HGNC:19217:THADA | HGNC:26945:MTFP1 | HGNC:30424:SPPL3 | HGNC:24530:TMEM186 | HGNC:17752:TSPAN3 | HGNC:26813:FAM241A | HGNC:3359:ENP…	HGNC:8155	ENSG00000277044	Oprl1	MGI:97440	ENSMUSG00000027584	oprl1	ZDB-GENE-040312-4	Yes	Yes	Yes	No	Yes	No	No	No	No	No	No	Yes	No	Yes	No	No	No	POINT_MUTATION	Yes	No	No	No	No	No	No	N.A.	N.A.	N.A.	N.A.	N.A.	N.A.	N.A.	N.A.	N.A.	N.A.	N.A.
CCDC81	coiled-coil domain containing 81	Located in centrosome.	coiled-coil domain-containing protein 81 | FLJ23514 | FLJ16339 | RGD:1605353	N.A.	N.A.	HGNC:33504:SCIMP	HGNC:26281	ENSG00000149201	Ccdc81	MGI:1918134	ENSMUSG00000039391	N.A.	N.A.	Yes	Yes	Yes	No	Yes	No	No	No	No	No	No	No	Yes	N.A.	N.A.	N.A.	N.A.	N.A.	No	N.A.	N.A.	N.A.	N.A.	N.A.	N.A.	N.A.	N.A.	N.A.	N.A.	N.A.	N.A.	N.A.	N.A.	N.A.	N.A.	N.A.
ADCY5	adenylate cyclase 5	Enables adenylate cyclase activity. Involved in several processes, including cAMP biosynthetic process; cellular response to forskolin; and regulation of insulin secretion involved in cellular response to glucose stimulus. Located in membrane.	ATP pyrophosphate-lyase 5 | FDFM | DSKOD | adenylate cyclase type 5 | AC5 | adenylate cyclase, type V | adenylate cyclase type V | adenylyl cyclase 5 | RGD:736882	biomarker_via_orthology:DOID:10763:hypertension | biomarker_via_orthology:DOID:9352:type 2 diabetes mellitus | implicated_via_orthology:DOID:14330:Parkinson's disease	N.A.	HGNC:9998:RGS2 | HGNC:4384:GNAI1 | HGNC:236:ADCY5 | HGNC:233:ADCY2 | RGD:1312048:Mycbp2 | MGI:95784:Gnb2 | MGI:95781:Gnb1 | MGI:1928741:Ranbp9 | MGI:1333875:Babam2 | MGI:1333745:Snapin | MGI:102502:mt-Co3 | MGI:1298407:Tspan7 | MGI:2651573:Tub | HGNC:1527:CAV1 | HGNC:362:AK2 | HGNC:11763:TFRC | HGNC:30002:DCAF6	HGNC:236	ENSG00000173175	Adcy5	MGI:99673	ENSMUSG00000022840	adcy5	ZDB-GENE-081104-470	Yes	Yes	Yes	No	Yes	No	No	No	No	No	No	Yes	No	No	Yes	Yes	No	POINT_MUTATION	Yes	No	No	No	No	No	Yes	N.A.	N.A.	N.A.	N.A.	N.A.	N.A.	N.A.	N.A.	N.A.	N.A.	N.A.
DNAH8	dynein axonemal heavy chain 8	Enables microtubule motor activity. Predicted to be involved in cilium movement involved in cell motility and outer dynein arm assembly. Located in axoneme and sperm flagellum. Implicated in spermatogenic failure 46. Biomarker of gestational diabetes and pre-eclampsia.	axonemal beta dynein heavy chain 8 | ATPase | dynein, axonemal, heavy polypeptide 8 | dynein heavy chain 8, axonemal | FLJ36115 | dynein, axonemal, heavy chain 8 | FLJ36334 | FLJ25850 | SPGF46 | hdhc9 | ciliary dynein heavy chain 8 | RGD:1348996	is_marker_for:DOID:10591:pre-eclampsia | is_marker_for:DOID:11714:gestational diabetes | implicated_via_orthology:DOID:0112164:spermatogenic failure 46 | is_implicated_in:DOID:0112164:spermatogenic failure 46	N.A.	HGNC:4137:GAN | HGNC:3236:EGFR | HGNC:16031:RNF31 | HGNC:4803:HADHB | HGNC:18001:TOMM40 | HGNC:12672:VDAC2 | HGNC:18002:TOMM22 | HGNC:12674:VDAC3 | HGNC:16384:TRIM28 | HGNC:6153:ITGB1 | HGNC:8607:PRKN	HGNC:2952	ENSG00000124721	Dnah8	MGI:107714	ENSMUSG00000033826	N.A.	N.A.	No	Yes	No	No	Yes	No	No	No	No	No	No	Yes	No	N.A.	N.A.	N.A.	N.A.	N.A.	No	N.A.	N.A.	N.A.	N.A.	N.A.	N.A.	N.A.	N.A.	N.A.	N.A.	N.A.	N.A.	N.A.	N.A.	N.A.	N.A.	N.A.
CCNO	cyclin O	Predicted to enable cyclin-dependent protein serine/threonine kinase regulator activity. Involved in cilium assembly; mitotic cell cycle; and multi-ciliated epithelial cell differentiation. Located in centriolar satellite; cytoplasm; and nucleolus. Implicated in primary ciliary dyskinesia 29.	UNG2 | UDG2 | cyclin-like uracil-DNA glycosylase | cyclin-O | uracil-DNA glycosylase 2 | CCNU | cyclin domain containing | FLJ22422 | CILD29 | cyclin U | RGD:1346890	is_implicated_in:DOID:0110600:primary ciliary dyskinesia 29	N.A.	HGNC:8729:PCNA | MGI:88351:Cdk1 | HGNC:6183:ITSN1 | HGNC:12658:VAV2 | HGNC:1784:CDKN1A | HGNC:5246:HSPB1 | HGNC:307:TLE5 | HGNC:28121:PRRC2B | HGNC:1774:CDK5 | HGNC:1778:CDK7 | HGNC:1785:CDKN1B | HGNC:1771:CDK2 | HGNC:2000:CKS2 | HGNC:622:APPBP2 | HGNC:7181:MNAT1 | HGNC:1722:CDK1 | HGNC:10901:SKP2 | HGNC:10541:SATB1 | HGNC:19083:CKS1B | HGNC:14179:CIAO3 | HGNC:20076:USP47 | HGNC:6746:NBR1 | HGNC:…	HGNC:18576	ENSG00000152669	Ccno	MGI:2145534	ENSMUSG00000042417	N.A.	N.A.	Yes	Yes	Yes	No	Yes	Yes	No	Yes	No	Yes	No	Yes	No	N.A.	N.A.	N.A.	N.A.	N.A.	No	N.A.	N.A.	N.A.	N.A.	N.A.	N.A.	N.A.	N.A.	N.A.	N.A.	N.A.	N.A.	N.A.	N.A.	established	CCNO	cyclin O
CELSR3	cadherin EGF LAG seven-pass G-type receptor 3	Predicted to enable G protein-coupled receptor activity. Predicted to be involved in cell-cell adhesion; dopaminergic neuron axon guidance; and serotonergic neuron axon guidance. Predicted to act upstream of or within several processes, including cilium assembly; generation of neurons; and regulation of protein phosphorylation. Predicted to be located in membrane.	multiple epidermal growth factor-like domains protein 2 | ADGRC3 | flamingo homolog 1 | EGF-like-domain, multiple 1 | cadherin, EGF LAG seven-pass G-type receptor 3 (flamingo homolog, Drosophila) | CDHF11 | EGF-like protein 1 | RESDA1 | multiple EGF-like domains protein 2 | epidermal growth factor-like 1 | anchor protein | adhesion G protein-coupled receptor C3 | MEGF2 | HFMI1 | multiple EGF-like…	N.A.	N.A.	HGNC:29026:SGSM2 | HGNC:10481:RYK | HGNC:17070:SWAP70 | HGNC:1090:DST | HGNC:9526:PSG9 | HGNC:2068:CLK1 | HGNC:4137:GAN | HGNC:9525:PSG8 | HGNC:8708:PCDHGB1 | HGNC:9514:PSG1 | HGNC:14934:SIRT6 | HGNC:14257:PCDH20 | HGNC:16528:DKKL1 | HGNC:4111:XAGE1A | HGNC:8682:PCDHB11 | HGNC:8711:PCDHGB4 | HGNC:27254:TMEM30B | HGNC:24500:VIRMA | HGNC:11399:NEK4 | HGNC:9341:PRC1 | HGNC:30630:SPSB4 | HGNC:1820:CE…	HGNC:3230	ENSG00000008300	Celsr3	MGI:1858236	ENSMUSG00000023473	celsr3	ZDB-GENE-070122-3	Yes	Yes	Yes	No	Yes	Yes	No	Yes	No	No	No	Yes	No	No	No	Yes	No	POINT_MUTATION	Yes	No	No	No	No	No	Yes	N.A.	N.A.	N.A.	N.A.	N.A.	N.A.	N.A.	N.A.	N.A.	N.A.	N.A.
CFAP251	cilia and flagella associated protein 251	Involved in flagellated sperm motility. Located in sperm flagellum. Implicated in spermatogenic failure 33.	WD repeat domain 66 | WDR66 | SPGF33 | cilia- and flagella-associated protein 251 | FLJ39783 | WD repeat-containing protein 66 | CaM-IP4 | MGC33630 | RGD:1606715	is_implicated_in:DOID:0111915:spermatogenic failure 33	N.A.	HGNC:5246:HSPB1 | HGNC:2068:CLK1 | HGNC:3468:ESR2 | HGNC:19102:RIGI | HGNC:8607:PRKN	HGNC:28506	ENSG00000158023	Cfap251	MGI:1918495	ENSMUSG00000029442	cfap251	ZDB-GENE-060526-328	Yes	Yes	Yes	No	Yes	No	No	No	No	No	No	No	Yes	No	No	Yes	No	POINT_MUTATION	Yes	No	No	No	No	No	Yes	Potential	ENSG00000158023	WDR66	unknown/uncertain	Involved in mean platelet volume. PMID: 19110211. Not characterized	0	Arnaiz et al. 2009, Arnaiz et al. 2010, Broadhead et al. 2006, Li et al. 2004, McClintock et al. 2008, Merchant et al. 2007, Pazour et al. 2005, Ross et al. 2007, Stolc et al. 2005	0	N.A.	N.A.	N.A.
FAAH	fatty acid amide hydrolase	Enables fatty acid amide hydrolase activity. Involved in fatty acid catabolic process. Predicted to be located in organelle membrane. Implicated in obesity and substance-related disorder.	oleamide hydrolase 1 | MGC138146 | PSAB | anandamide amidohydrolase 1 | FAAH1 | fatty-acid amide hydrolase 1 | FAAH-1 | MGC102823 | fatty acid ester hydrolase | RGD:737052	is_implicated_in:DOID:9970:obesity | is_implicated_in:DOID:303:substance-related disorder	N.A.	HGNC:7154:MME | HGNC:31862:NOTCH2NLA | HGNC:29812:DCPS | HGNC:17129:SLC39A4 | HGNC:2594:CYP19A1 | HGNC:8964:PIGH | HGNC:813:ATP2A3 | HGNC:26255:C3orf52 | HGNC:19159:ZDHHC12 | HGNC:13708:GPR182 | HGNC:6027:CXCR2	HGNC:3553	ENSG00000117480	Faah	MGI:109609	ENSMUSG00000034171	N.A.	N.A.	Yes	Yes	Yes	No	Yes	No	No	No	No	No	No	Yes	No	N.A.	N.A.	N.A.	N.A.	N.A.	No	N.A.	N.A.	N.A.	N.A.	N.A.	N.A.	Potential	ENSG00000117480	FAAH	no	fatty acid amide hydrolase	0	Blacque et al. 2005, Kim et al. 2010, Liu et al. 2007	0	N.A.	N.A.	N.A.
HAP1	huntingtin associated protein 1	Predicted to enable several functions, including brain-derived neurotrophic factor binding activity; identical protein binding activity; and transmembrane transporter binding activity. Involved in protein localization. Located in cytosol; inclusion body; and nucleolus. Implicated in Huntington's disease.	neuroan 1 | huntingtin-associated protein 2 | huntingtin-associated protein 1 | hHLP1 | HIP5 | HLP | HAP2 | HAP-1 | RGD:68454	implicated_via_orthology:DOID:1595:melancholic depression | is_not_implicated_in:DOID:12858:Huntington's disease | is_implicated_in:DOID:12858:Huntington's disease	N.A.	HGNC:4851:HTT | HGNC:7762:NEUROD1 | HGNC:2711:DCTN1 | HGNC:4897:HGS | HGNC:18684:DDX49 | HGNC:3277:EIF3E | HGNC:4333:NOP53 | HGNC:5014:HMOX2 | HGNC:28028:ZNF691 | HGNC:14501:MRPS9 | HGNC:10383:RPS10 | HGNC:10786:SRSF4 | HGNC:12382:TSPYL1 | HGNC:15962:CBX8 | HGNC:2218:COL9A2 | HGNC:2360:CRIP1 | HGNC:26104:C8orf33 | HGNC:26199:KATNBL1 | HGNC:25002:CFAP263 | HGNC:14152:ANTKMT | HGNC:28759:TAF1D | HG…	HGNC:4812	ENSG00000173805	Hap1	MGI:1261831	ENSMUSG00000006930	hap1	ZDB-GENE-141215-28	Yes	Yes	Yes	No	Yes	Yes	No	Yes	No	No	No	Yes	No	No	No	No	No	POINT_MUTATION	Yes	No	No	No	No	No	No	Gold Standard	ENSG00000173805	HAP1	huntingtin-associated protein 1 [Source:HGNC Symbol;Acc:4812]	Retrograde trafficking of PCM1 regulated by HTT and HAP1 to control ciliogenesis PMID:21985783	PMID:21985783	Nogales-Cadenas et al. 2006	Centrosome, Basal Body	N.A.	N.A.	N.A.
HSPA4L	heat shock protein family A (Hsp70) member 4 like	Predicted to enable ATP binding activity and adenyl-nucleotide exchange factor activity. Predicted to be involved in protein folding and response to unfolded protein. Located in cytosol.	APG1 | heat shock protein (hsp110 family) | heat shock 70 kDa protein 4L | HSPH3 | heat shock 70 kDa protein 4-like protein | osmotic stress protein 94 | heat shock 70-related protein APG-1 | heat shock 70kDa protein 4-like | testis tissue sperm-binding protein Li 64n | Osp94 | APG-1 | RGD:1350877	N.A.	N.A.	HGNC:17034:TUSC2 | HGNC:6446:KRT8 | HGNC:2991:DOK2 | HGNC:11616:TCEAL1 | HGNC:12594:USF2 | HGNC:11729:TERF2 | HGNC:17859:NUP188 | HGNC:12711:VPS26A | HGNC:2876:DIAPH1 | HGNC:8042:NUBP2 | HGNC:8624:PAXIP1 | HGNC:30476:METTL21A | HGNC:586:APEH | HGNC:4162:GARS1 | HGNC:21608:LUC7L2 | HGNC:9304:PPP2R2A | HGNC:9850:RANBP3 | HGNC:10701:SEC23A | HGNC:11362:STAT1 | HGNC:9852:IPO7 | HGNC:26033:PUS7 | HGNC…	HGNC:17041	ENSG00000164070	Hspa4l	MGI:107422	ENSMUSG00000025757	hspa4l	ZDB-GENE-030131-2412	Yes	Yes	Yes	No	Yes	No	No	No	No	Yes	Yes	Yes	No	No	No	Yes	No	POINT_MUTATION	Yes	No	No	No	No	No	No	N.A.	N.A.	N.A.	N.A.	N.A.	N.A.	N.A.	N.A.	N.A.	N.A.	N.A.
KIF5A	kinesin family member 5A	Predicted to enable ATP hydrolysis activity; microtubule binding activity; and plus-end-directed microtubule motor activity. Predicted to be involved in several processes, including axo-dendritic transport; axon guidance; and synaptic vesicle transport. Located in membrane. Implicated in amyotrophic lateral sclerosis type 25; hereditary spastic paraplegia 10; multiple sclerosis; prostate cancer; …	kinesin, heavy chain, neuron-specific | ALS25 | neuronal kinesin heavy chain | KIF5A variant protein | SPG10 | MY050 | kinesin heavy chain neuron-specific 1 | NEIMY | neuron-specific kinesin heavy chain | kinesin heavy chain isoform 5A | D12S1889 | NKHC | RGD:1347916	is_marker_for:DOID:7596:asbestos-related lung carcinoma | implicated_via_orthology:DOID:2476:hereditary spastic paraplegia | implicated_via_orthology:DOID:231:motor neuron disease | implicated_via_orthology:DOID:1289:neurodegenerative disease | implicated_via_orthology:DOID:12377:spinal muscular atrophy | is_implicated_in:DOID:7148:rheumatoid arthritis | is_implicated_in:DOID:10283:prostate cance…	HGNC:30424:SPPL3	HGNC:3058:DTNB | HGNC:15971:TSG101 | HGNC:6183:ITSN1 | HGNC:12000:TP53BP2 | HGNC:16262:YAP1 | HGNC:6387:KLC1 | HGNC:20716:KLC2 | HGNC:16854:RAPGEF2 | HGNC:6866:MAP4K4 | HGNC:11370:STAU1 | HGNC:30380:EXOC1 | HGNC:6243:KCNE3 | HGNC:11830:TK1 | HGNC:11117:SMN1 | HGNC:8988:PIN1 | HGNC:6388:KIF11 | HGNC:21624:KLC4 | HGNC:6091:INSR | HGNC:13206:TRAK2 | HGNC:26703:SYNE4 | HGNC:17328:DTNBP1 | HGNC:12311:…	HGNC:6323	ENSG00000155980	Kif5a	MGI:109564	ENSMUSG00000074657	kif5aa	ZDB-GENE-070912-141	Yes	Yes	Yes	No	Yes	Yes	No	Yes	No	No	No	Yes	No	Yes	Yes	No	Yes	SEQUENCE_VARIANT	Yes	No	No	No	No	No	Yes	N.A.	N.A.	N.A.	N.A.	N.A.	N.A.	N.A.	N.A.	N.A.	N.A.	N.A.
KIF5A	kinesin family member 5A	Predicted to enable ATP hydrolysis activity; microtubule binding activity; and plus-end-directed microtubule motor activity. Predicted to be involved in several processes, including axo-dendritic transport; axon guidance; and synaptic vesicle transport. Located in membrane. Implicated in amyotrophic lateral sclerosis type 25; hereditary spastic paraplegia 10; multiple sclerosis; prostate cancer; …	kinesin, heavy chain, neuron-specific | ALS25 | neuronal kinesin heavy chain | KIF5A variant protein | SPG10 | MY050 | kinesin heavy chain neuron-specific 1 | NEIMY | neuron-specific kinesin heavy chain | kinesin heavy chain isoform 5A | D12S1889 | NKHC | RGD:1347916	is_marker_for:DOID:7596:asbestos-related lung carcinoma | implicated_via_orthology:DOID:2476:hereditary spastic paraplegia | implicated_via_orthology:DOID:231:motor neuron disease | implicated_via_orthology:DOID:1289:neurodegenerative disease | implicated_via_orthology:DOID:12377:spinal muscular atrophy | is_implicated_in:DOID:7148:rheumatoid arthritis | is_implicated_in:DOID:10283:prostate cance…	HGNC:30424:SPPL3	HGNC:3058:DTNB | HGNC:15971:TSG101 | HGNC:6183:ITSN1 | HGNC:12000:TP53BP2 | HGNC:16262:YAP1 | HGNC:6387:KLC1 | HGNC:20716:KLC2 | HGNC:16854:RAPGEF2 | HGNC:6866:MAP4K4 | HGNC:11370:STAU1 | HGNC:30380:EXOC1 | HGNC:6243:KCNE3 | HGNC:11830:TK1 | HGNC:11117:SMN1 | HGNC:8988:PIN1 | HGNC:6388:KIF11 | HGNC:21624:KLC4 | HGNC:6091:INSR | HGNC:13206:TRAK2 | HGNC:26703:SYNE4 | HGNC:17328:DTNBP1 | HGNC:12311:…	HGNC:6323	ENSG00000155980	Kif5a	MGI:109564	ENSMUSG00000074657	kif5ab	ZDB-GENE-110510-3	Yes	Yes	Yes	No	Yes	Yes	No	Yes	No	No	No	Yes	No	No	No	No	No	POINT_MUTATION	Yes	No	No	No	No	No	No	N.A.	N.A.	N.A.	N.A.	N.A.	N.A.	N.A.	N.A.	N.A.	N.A.	N.A.
MCIDAS	multiciliate differentiation and DNA synthesis associated cell cycle protein	Enables identical protein binding activity. Involved in several processes, including motile cilium assembly; regulation of DNA-templated DNA replication initiation; and regulation of cilium assembly. Located in nuclear body. Implicated in primary ciliary dyskinesia 42.	CILD42 | multiciliate cell differentiation 1 | MCI | MCIN | multiciliate differentiation and DNA synthesis-associated cell cycle protein | multicilin | IDAS | RGD:6771255	is_implicated_in:DOID:0111855:primary ciliary dyskinesia 42	N.A.	HGNC:17493:GMNN | HGNC:11749:TFDP1 | HGNC:21143:ZBTB24 | HGNC:1157:BYSL | HGNC:28277:TCEANC | HGNC:11751:TFDP2 | HGNC:40050:MCIDAS	HGNC:40050	ENSG00000234602	Mcidas	MGI:3648807	ENSMUSG00000074651	N.A.	N.A.	No	Yes	No	No	Yes	Yes	No	Yes	No	No	No	Yes	No	N.A.	N.A.	N.A.	N.A.	N.A.	No	N.A.	N.A.	N.A.	N.A.	N.A.	N.A.	N.A.	N.A.	N.A.	N.A.	N.A.	N.A.	N.A.	N.A.	established	MCIDAS	multiciliate differentiation and DNA synthesis associated cell cycle protein
MT3	metallothionein 3	Enables protein kinase activator activity and transition metal ion binding activity. Involved in several processes, including positive regulation of macromolecule metabolic process; positive regulation of signal transduction; and protein stabilization. Located in inclusion body and perinuclear region of cytoplasm. Implicated in Alzheimer's disease. Biomarker of Alzheimer's disease; amyotrophic la…	metallothionein 3 (growth inhibitory factor (neurotrophic)) | MT-3 | ZnMT3 | metallothionein-III | GRIF | GIFB | growth inhibitory factor | MT-III | metallothionein-3 | GIF | RGD:730879	is_marker_for:DOID:4752:multiple system atrophy | is_marker_for:DOID:10652:Alzheimer's disease | is_marker_for:DOID:2468:psychotic disorder | is_marker_for:DOID:332:amyotrophic lateral sclerosis | is_implicated_in:DOID:10652:Alzheimer's disease | implicated_via_orthology:DOID:231:motor neuron disease | biomarker_via_orthology:DOID:224:transient cerebral ischemia | biomarker_via_orthology:DOID:145…	N.A.	HGNC:19246:TERF2IP | HGNC:12405:TTR | HGNC:3350:ENO1 | HGNC:12012:TPM3 | HGNC:414:ALDOA | HGNC:7579:MYH9 | HGNC:132:ACTB | HGNC:12010:TPM1	HGNC:7408	ENSG00000087250	Mt3	MGI:97173	ENSMUSG00000031760	mt2	ZDB-GENE-030131-4174	Yes	Yes	Yes	No	Yes	No	No	No	No	No	No	Yes	No	No	Yes	Yes	Yes	INDEL	Yes	No	No	No	No	No	Yes	N.A.	N.A.	N.A.	N.A.	N.A.	N.A.	N.A.	N.A.	N.A.	N.A.	N.A.
NRXN1	neurexin 1	Enables type 1 fibroblast growth factor receptor binding activity. Involved in several processes, including positive regulation of signal transduction; regulation of gene expression; and vocal learning. Located in several cellular components, including cell surface; nucleolus; and protein complex involved in cell-cell adhesion. Implicated in Pitt-Hopkins-like syndrome 2.	neurexin-1 | neurexin-1-beta | neurexin I | neurexin I-alpha | DKFZp313P2036 | FLJ35941 | SCZD17 | Hs.22998 | neurexin I-beta | KIAA0578 | neurexin-1-alpha | PTHSL2 | RGD:734185	implicated_via_orthology:DOID:0060041:autism spectrum disorder | biomarker_via_orthology:DOID:224:transient cerebral ischemia | implicated_via_orthology:DOID:5419:schizophrenia | is_implicated_in:DOID:0111332:Pitt-Hopkins-like syndrome 2	N.A.	HGNC:14291:NLGN1 | MGI:1933365:Sytl1 | HGNC:14962:SYT13 | HGNC:14290:NLGN2 | HGNC:14289:NLGN3 | HGNC:7137:AFDN | HGNC:18486:PDZD2 | HGNC:20284:SIPA1L1 | HGNC:29822:MYO16 | HGNC:13664:MACF1 | HGNC:30213:ATP13A2 | HGNC:17073:ARHGAP26 | HGNC:11620:ELOA | HGNC:26099:ARHGAP10 | HGNC:12423:TULP1 | HGNC:9413:PRKDC | HGNC:20342:ZDHHC15	HGNC:8008	ENSG00000179915	Nrxn1	MGI:1096391	ENSMUSG00000024109	nrxn1a	ZDB-GENE-070206-1	Yes	Yes	Yes	No	Yes	No	No	No	No	No	No	Yes	No	Yes	Yes	Yes	No	POINT_MUTATION	Yes	No	No	No	No	No	Yes	Potential	ENSG00000179915	NRXN1	unknown/uncertain	PMID:23056384. Knockdown results in loss of cilia.	0	0	0	N.A.	N.A.	N.A.
NRXN1	neurexin 1	Enables type 1 fibroblast growth factor receptor binding activity. Involved in several processes, including positive regulation of signal transduction; regulation of gene expression; and vocal learning. Located in several cellular components, including cell surface; nucleolus; and protein complex involved in cell-cell adhesion. Implicated in Pitt-Hopkins-like syndrome 2.	neurexin-1 | neurexin-1-beta | neurexin I | neurexin I-alpha | DKFZp313P2036 | FLJ35941 | SCZD17 | Hs.22998 | neurexin I-beta | KIAA0578 | neurexin-1-alpha | PTHSL2 | RGD:734185	implicated_via_orthology:DOID:0060041:autism spectrum disorder | biomarker_via_orthology:DOID:224:transient cerebral ischemia | implicated_via_orthology:DOID:5419:schizophrenia | is_implicated_in:DOID:0111332:Pitt-Hopkins-like syndrome 2	N.A.	HGNC:14291:NLGN1 | MGI:1933365:Sytl1 | HGNC:14962:SYT13 | HGNC:14290:NLGN2 | HGNC:14289:NLGN3 | HGNC:7137:AFDN | HGNC:18486:PDZD2 | HGNC:20284:SIPA1L1 | HGNC:29822:MYO16 | HGNC:13664:MACF1 | HGNC:30213:ATP13A2 | HGNC:17073:ARHGAP26 | HGNC:11620:ELOA | HGNC:26099:ARHGAP10 | HGNC:12423:TULP1 | HGNC:9413:PRKDC | HGNC:20342:ZDHHC15	HGNC:8008	ENSG00000179915	Nrxn1	MGI:1096391	ENSMUSG00000024109	nrxn1b	ZDB-GENE-070206-3	Yes	Yes	Yes	No	Yes	No	No	No	No	No	No	Yes	No	No	Yes	No	No	POINT_MUTATION	Yes	No	No	No	No	No	No	Potential	ENSG00000179915	NRXN1	unknown/uncertain	PMID:23056384. Knockdown results in loss of cilia.	0	0	0	N.A.	N.A.	N.A.
PCDH15	protocadherin related 15	Predicted to enable calcium ion binding activity. Involved in equilibrioception; photoreceptor cell maintenance; and sensory perception of light stimulus. Acts upstream of or within sensory perception of sound. Located in extracellular space; photoreceptor outer segment; and synapse. Implicated in Usher syndrome type 1D; Usher syndrome type 1F; and autosomal recessive nonsyndromic deafness 23.	USH1F | cadherin-related family member 15 | protocadherin-15 | DKFZp667A1711 | DFNB23 | protocadherin 15 | CDHR15 | protocadherin-related 15 | RGD:1353280	implicated_via_orthology:DOID:0110832:Usher syndrome type 1F | implicated_via_orthology:DOID:0110481:autosomal recessive nonsyndromic deafness 23 | is_implicated_in:DOID:0110831:Usher syndrome type 1D | is_implicated_in:DOID:0110481:autosomal recessive nonsyndromic deafness 23 | is_implicated_in:DOID:0110832:Usher syndrome type 1F	N.A.	HGNC:20857:NANOG | HGNC:9221:POU5F1 | RGD:68424:Dlg4	HGNC:14674	ENSG00000150275	Pcdh15	MGI:1891428	ENSMUSG00000052613	pcdh15a	ZDB-GENE-030616-3	Yes	Yes	Yes	No	Yes	No	No	No	No	No	No	Yes	No	Yes	Yes	Yes	No	POINT_MUTATION	Yes	No	No	No	No	No	Yes	Gold Standard	ENSG00000150275	PCDH15	protocadherin-related 15 [Source:HGNC Symbol;Acc:14674]	Mutation causes USH1F OMIM 605514	PMID:11398101, PMID:11487575, PMID:14570705	Liu et al. 2007	Connecting Cilium, Stereocilium	N.A.	N.A.	N.A.
PCDH15	protocadherin related 15	Predicted to enable calcium ion binding activity. Involved in equilibrioception; photoreceptor cell maintenance; and sensory perception of light stimulus. Acts upstream of or within sensory perception of sound. Located in extracellular space; photoreceptor outer segment; and synapse. Implicated in Usher syndrome type 1D; Usher syndrome type 1F; and autosomal recessive nonsyndromic deafness 23.	USH1F | cadherin-related family member 15 | protocadherin-15 | DKFZp667A1711 | DFNB23 | protocadherin 15 | CDHR15 | protocadherin-related 15 | RGD:1353280	implicated_via_orthology:DOID:0110832:Usher syndrome type 1F | implicated_via_orthology:DOID:0110481:autosomal recessive nonsyndromic deafness 23 | is_implicated_in:DOID:0110831:Usher syndrome type 1D | is_implicated_in:DOID:0110481:autosomal recessive nonsyndromic deafness 23 | is_implicated_in:DOID:0110832:Usher syndrome type 1F	N.A.	HGNC:20857:NANOG | HGNC:9221:POU5F1 | RGD:68424:Dlg4	HGNC:14674	ENSG00000150275	Pcdh15	MGI:1891428	ENSMUSG00000052613	pcdh15b	ZDB-GENE-050214-1	Yes	Yes	Yes	No	Yes	No	No	No	No	No	No	Yes	No	Yes	Yes	Yes	No	POINT_MUTATION	Yes	Yes	No	No	No	No	Yes	Gold Standard	ENSG00000150275	PCDH15	protocadherin-related 15 [Source:HGNC Symbol;Acc:14674]	Mutation causes USH1F OMIM 605514	PMID:11398101, PMID:11487575, PMID:14570705	Liu et al. 2007	Connecting Cilium, Stereocilium	N.A.	N.A.	N.A.
PRPH	peripherin	Predicted to enable structural molecule activity. Predicted to act upstream of or within intermediate filament cytoskeleton organization. Located in extracellular exosome and membrane. Implicated in amyotrophic lateral sclerosis type 1.	PRPH1 | neurofilament 4 (57kD) | peripherin 1 | NEF4 | RGD:733911	is_implicated_in:DOID:0060193:amyotrophic lateral sclerosis type 1	N.A.	HGNC:6421:KRT15 | HGNC:9305:PPP2R2B | HGNC:12692:VIM | HGNC:2553:CUL3 | HGNC:1759:CDH2 | HGNC:30384:NENF | HGNC:7432:MTHFD1 | HGNC:5048:HNRNPU | HGNC:6038:ILF3 | HGNC:7711:NDUFS4 | HGNC:1458:CALU | HGNC:6657:LNX1 | HGNC:4137:GAN | HGNC:28897:SYNC | HGNC:15549:FAM167A | HGNC:17848:STK38L | HGNC:2263:COX15 | HGNC:2911:DLST | HGNC:4800:HSD17B10 | HGNC:8806:PDHA1 | HGNC:10680:SDHA | HGNC:11179:SOD1 |…	HGNC:9461	ENSG00000135406	Prph	MGI:97774	ENSMUSG00000023484	prph	ZDB-GENE-990415-207	Yes	Yes	Yes	No	Yes	No	No	No	No	No	No	Yes	No	Yes	No	No	No	N.A.	Yes	No	No	No	No	No	No	N.A.	N.A.	N.A.	N.A.	N.A.	N.A.	N.A.	N.A.	N.A.	N.A.	N.A.
RIPOR2	RHO family interacting cell polarization regulator 2	Enables 14-3-3 protein binding activity. Involved in several processes, including negative regulation of Rho protein signal transduction; negative regulation of T cell activation; and positive regulation of cellular component organization. Acts upstream of or within sensory perception of sound. Located in cytoplasm; cytoskeleton; and filopodium. Implicated in autosomal dominant nonsyndromic deafn…	DFNA21 | C6orf32 | DIFF48 | KIAA0386 | MYONAP | rho family-interacting cell polarization regulator 2 | DFNB104 | FAM65B | family with sequence similarity 65, member B | family with sequence similarity 65 member B | myogenesis-related and NCAM-associated protein homolog | hypothetical protein LOC9750 | DIFF40 | PL48 | RGD:1315839	is_implicated_in:DOID:0110551:autosomal dominant nonsyndromic deafness 21 | is_implicated_in:DOID:0110465:autosomal recessive nonsyndromic deafness 104	N.A.	HGNC:12852:YWHAG | HGNC:12855:YWHAZ | HGNC:667:RHOA | HGNC:8845:PER1 | HGNC:6842:MAP2K2 | HGNC:669:RHOC | HGNC:14064:HDAC6 | HGNC:3097:DYSF | HGNC:3656:MYOF | HGNC:7464:MTNR1B | HGNC:9377:PRKAA2 | HGNC:30305:RPA4	HGNC:13872	ENSG00000111913	Ripor2	MGI:2444879	ENSMUSG00000036006	ripor2	ZDB-GENE-060503-342	Yes	Yes	Yes	No	Yes	No	No	No	No	No	No	Yes	No	Yes	Yes	Yes	No	INDEL	Yes	No	Yes	No	No	No	Yes	N.A.	N.A.	N.A.	N.A.	N.A.	N.A.	N.A.	N.A.	N.A.	N.A.	N.A.
RSPH1	radial spoke head component 1	Involved in axoneme assembly. Located in motile cilium. Implicated in colorectal adenocarcinoma and primary ciliary dyskinesia 24.	RSP44 | meichroacidin | male meiotic metaphase chromosome-associated acidic protein | radial spoke head 1 homolog (Chlamydomonas) | RSPH10A | MGC126568 | CILD24 | testes specific gene A2 homolog | TSGA2 | radial spoke head 1 homolog | h-meichroacidin | testes specific A2 homolog | testis specific A2 homolog | MGC141927 | testis-specific gene A2 protein | testes specific a2 homolog (mouse) | CT79 …	is_implicated_in:DOID:0050861:colorectal adenocarcinoma | is_implicated_in:DOID:0110628:primary ciliary dyskinesia 24	N.A.	HGNC:29807:MORN3 | HGNC:21558:RSPH4A | HGNC:16672:METAP2 | HGNC:23924:TSPY2 | HGNC:14241:RSPH6A | HGNC:6882:MAPK8IP1 | HGNC:1120:BTBD1 | HGNC:29092:OBSL1 | HGNC:18432:MIA2 | HGNC:10763:SEZ6L | HGNC:16132:SRXN1 | HGNC:20778:TUBB | HGNC:16661:WDR17 | HGNC:12392:DNAJC7 | HGNC:9189:POLR2C | HGNC:24969:NPRL2 | HGNC:12632:USP9X | HGNC:18703:FAIM | HGNC:14377:NHP2 | HGNC:24456:DNER | HGNC:3278:EIF3D | H…	HGNC:12371	ENSG00000160188	Rsph1	MGI:1194909	ENSMUSG00000024033	rsph1	ZDB-GENE-041008-22	Yes	Yes	Yes	No	Yes	No	No	No	No	No	No	Yes	No	No	No	No	No	POINT_MUTATION	Yes	No	No	No	No	No	No	Gold Standard	ENSG00000160188	RSPH1	radial spoke head 1 homolog (Chlamydomonas) [Source:HGNC Symbol;Acc:12371]	PMID: 17451891 Radial spoke protein 44, May play an important role in male meiosis.	PMID:17451891	Arnaiz et al. 2009, Arnaiz et al. 2010, Broadhead et al. 2006, McClintock et al. 2008, Merchant et al. 2007, Ostrowski et al. 2002, Pazour et al. 2005, Ross et al. 2007, Smith et al. 2005, Stolc et al. 2005, Stubbs et al. 2008	Cilium, Axoneme	established	RSPH1	radial spoke head 1 homolog
SHANK2	SH3 and multiple ankyrin repeat domains 2	Predicted to enable ionotropic glutamate receptor binding activity and synaptic receptor adaptor activity. Involved in several processes, including negative regulation of hippo signaling; social behavior; and vocalization behavior. Predicted to be located in several cellular components, including cell projection membrane; neurofilament; and postsynaptic membrane. Predicted to be active in several…	SPANK-3 | GKAP/SAPAP interacting protein | cortactin SH3 domain-binding protein | ProSAP1 | proline-rich synapse-associated protein 1 | CTTNBP1 | proline rich synapse associated protein 1 | cortactin-binding protein 1 | AUTS17 | proline-rich synapse associated protein 1 | SH3 and multiple ankyrin repeat domains protein 2 | SHANK | CORTBP1 | RGD:736232	implicated_via_orthology:DOID:0060041:autism spectrum disorder | is_implicated_in:DOID:12849:autistic disorder	N.A.	HGNC:3338:CTTN | HGNC:2974:DNM2 | HGNC:15607:ARHGEF7 | HGNC:2905:DLGAP1 | HGNC:2903:DLG4 | HGNC:24596:DYNLL2 | HGNC:15476:DYNLL1 | HGNC:7602:MYO5A | HGNC:2906:DLGAP2 | HGNC:30368:DLGAP3 | HGNC:24476:DLGAP4 | RGD:3763:Sstr2 | RGD:620223:Dlgap1 | HGNC:29858:NLK | HGNC:25321:SHARPIN | HGNC:12825:XPO1 | HGNC:1748:CDH1 | HGNC:3236:EGFR | HGNC:12932:TRIM25 | HGNC:5045:HNRNPL | HGNC:9967:RET | HGNC:4564…	HGNC:14295	ENSG00000162105	Shank2	MGI:2671987	ENSMUSG00000037541	shank2b	ZDB-GENE-061207-58	Yes	Yes	Yes	No	Yes	Yes	No	Yes	No	No	No	Yes	No	No	Yes	No	No	POINT_MUTATION	Yes	No	No	No	No	No	No	N.A.	N.A.	N.A.	N.A.	N.A.	N.A.	N.A.	N.A.	N.A.	N.A.	N.A.
SLC27A2	solute carrier family 27 member 2	Enables CoA-ligase activity; enzyme binding activity; and long-chain fatty acid transporter activity. Involved in monocarboxylic acid metabolic process. Located in endoplasmic reticulum lumen; endoplasmic reticulum membrane; and peroxisomal membrane.	arachidonate--CoA ligase | FATP2 | phytanate--CoA ligase | very long-chain-fatty-acid-CoA ligase | VLCS | FACVL1 | THCA-CoA ligase | ACSVL1 | hFACVL1 | long-chain-fatty-acid--CoA ligase | very long-chain fatty-acid-coenzyme A ligase 1 | HsT17226 | fatty acid transport protein 2 | solute carrier family 27 (fatty acid transporter), member 2 | VLACS | long-chain fatty acid transport protein 2 | FATP…	N.A.	HGNC:2444:CSK	HGNC:17091:NCSTN | HGNC:10680:SDHA | HGNC:9719:PEX5 | HGNC:61:ABCD1 | HGNC:8856:PEX14 | HGNC:1455:CALR | HGNC:12854:YWHAQ | HGNC:17753:TSPAN5 | HGNC:5163:HPS1 | HGNC:32961:EID3 | HGNC:32979:HAUS7 | HGNC:17129:SLC39A4 | HGNC:11120:SMPD1 | HGNC:25718:LPCAT1 | HGNC:9411:PRKCSH | HGNC:26954:MINDY2 | HGNC:18590:PNPLA3 | HGNC:19829:FAM177A1 | HGNC:1579:CCNB1 | HGNC:6400:KPNB1 | HGNC:95:SLC33A1 | HGNC:2…	HGNC:10996	ENSG00000140284	Slc27a2	MGI:1347099	ENSMUSG00000027359	zgc:101540	ZDB-GENE-041212-67	Yes	Yes	Yes	No	Yes	No	No	No	No	No	No	Yes	No	No	No	No	No	N.A.	No	No	No	No	No	No	No	Potential	ENSG00000140284	SLC27A2	no	oxidation of very long chain fatty acids, peroxisomal and microsomal enzyme	0	Andersen et al. 2003, Mayer et al. 2008, Ross et al. 2007	0	N.A.	N.A.	N.A.
SLC27A2	solute carrier family 27 member 2	Enables CoA-ligase activity; enzyme binding activity; and long-chain fatty acid transporter activity. Involved in monocarboxylic acid metabolic process. Located in endoplasmic reticulum lumen; endoplasmic reticulum membrane; and peroxisomal membrane.	arachidonate--CoA ligase | FATP2 | phytanate--CoA ligase | very long-chain-fatty-acid-CoA ligase | VLCS | FACVL1 | THCA-CoA ligase | ACSVL1 | hFACVL1 | long-chain-fatty-acid--CoA ligase | very long-chain fatty-acid-coenzyme A ligase 1 | HsT17226 | fatty acid transport protein 2 | solute carrier family 27 (fatty acid transporter), member 2 | VLACS | long-chain fatty acid transport protein 2 | FATP…	N.A.	HGNC:2444:CSK	HGNC:17091:NCSTN | HGNC:10680:SDHA | HGNC:9719:PEX5 | HGNC:61:ABCD1 | HGNC:8856:PEX14 | HGNC:1455:CALR | HGNC:12854:YWHAQ | HGNC:17753:TSPAN5 | HGNC:5163:HPS1 | HGNC:32961:EID3 | HGNC:32979:HAUS7 | HGNC:17129:SLC39A4 | HGNC:11120:SMPD1 | HGNC:25718:LPCAT1 | HGNC:9411:PRKCSH | HGNC:26954:MINDY2 | HGNC:18590:PNPLA3 | HGNC:19829:FAM177A1 | HGNC:1579:CCNB1 | HGNC:6400:KPNB1 | HGNC:95:SLC33A1 | HGNC:2…	HGNC:10996	ENSG00000140284	Slc27a2	MGI:1347099	ENSMUSG00000027359	zgc:158482	ZDB-GENE-070209-32	Yes	Yes	Yes	No	Yes	No	No	No	No	No	No	Yes	No	No	No	Yes	No	POINT_MUTATION	Yes	No	No	No	No	No	No	Potential	ENSG00000140284	SLC27A2	no	oxidation of very long chain fatty acids, peroxisomal and microsomal enzyme	0	Andersen et al. 2003, Mayer et al. 2008, Ross et al. 2007	0	N.A.	N.A.	N.A.
SLC27A2	solute carrier family 27 member 2	Enables CoA-ligase activity; enzyme binding activity; and long-chain fatty acid transporter activity. Involved in monocarboxylic acid metabolic process. Located in endoplasmic reticulum lumen; endoplasmic reticulum membrane; and peroxisomal membrane.	arachidonate--CoA ligase | FATP2 | phytanate--CoA ligase | very long-chain-fatty-acid-CoA ligase | VLCS | FACVL1 | THCA-CoA ligase | ACSVL1 | hFACVL1 | long-chain-fatty-acid--CoA ligase | very long-chain fatty-acid-coenzyme A ligase 1 | HsT17226 | fatty acid transport protein 2 | solute carrier family 27 (fatty acid transporter), member 2 | VLACS | long-chain fatty acid transport protein 2 | FATP…	N.A.	HGNC:2444:CSK	HGNC:17091:NCSTN | HGNC:10680:SDHA | HGNC:9719:PEX5 | HGNC:61:ABCD1 | HGNC:8856:PEX14 | HGNC:1455:CALR | HGNC:12854:YWHAQ | HGNC:17753:TSPAN5 | HGNC:5163:HPS1 | HGNC:32961:EID3 | HGNC:32979:HAUS7 | HGNC:17129:SLC39A4 | HGNC:11120:SMPD1 | HGNC:25718:LPCAT1 | HGNC:9411:PRKCSH | HGNC:26954:MINDY2 | HGNC:18590:PNPLA3 | HGNC:19829:FAM177A1 | HGNC:1579:CCNB1 | HGNC:6400:KPNB1 | HGNC:95:SLC33A1 | HGNC:2…	HGNC:10996	ENSG00000140284	Slc27a2	MGI:1347099	ENSMUSG00000027359	slc27a2b	ZDB-GENE-081104-49	Yes	Yes	Yes	No	Yes	No	No	No	No	No	No	Yes	No	No	No	No	No	POINT_MUTATION	Yes	No	No	No	No	No	No	Potential	ENSG00000140284	SLC27A2	no	oxidation of very long chain fatty acids, peroxisomal and microsomal enzyme	0	Andersen et al. 2003, Mayer et al. 2008, Ross et al. 2007	0	N.A.	N.A.	N.A.
SLC27A2	solute carrier family 27 member 2	Enables CoA-ligase activity; enzyme binding activity; and long-chain fatty acid transporter activity. Involved in monocarboxylic acid metabolic process. Located in endoplasmic reticulum lumen; endoplasmic reticulum membrane; and peroxisomal membrane.	arachidonate--CoA ligase | FATP2 | phytanate--CoA ligase | very long-chain-fatty-acid-CoA ligase | VLCS | FACVL1 | THCA-CoA ligase | ACSVL1 | hFACVL1 | long-chain-fatty-acid--CoA ligase | very long-chain fatty-acid-coenzyme A ligase 1 | HsT17226 | fatty acid transport protein 2 | solute carrier family 27 (fatty acid transporter), member 2 | VLACS | long-chain fatty acid transport protein 2 | FATP…	N.A.	HGNC:2444:CSK	HGNC:17091:NCSTN | HGNC:10680:SDHA | HGNC:9719:PEX5 | HGNC:61:ABCD1 | HGNC:8856:PEX14 | HGNC:1455:CALR | HGNC:12854:YWHAQ | HGNC:17753:TSPAN5 | HGNC:5163:HPS1 | HGNC:32961:EID3 | HGNC:32979:HAUS7 | HGNC:17129:SLC39A4 | HGNC:11120:SMPD1 | HGNC:25718:LPCAT1 | HGNC:9411:PRKCSH | HGNC:26954:MINDY2 | HGNC:18590:PNPLA3 | HGNC:19829:FAM177A1 | HGNC:1579:CCNB1 | HGNC:6400:KPNB1 | HGNC:95:SLC33A1 | HGNC:2…	HGNC:10996	ENSG00000140284	Slc27a2	MGI:1347099	ENSMUSG00000027359	slc27a2a	ZDB-GENE-050706-104	Yes	Yes	Yes	No	Yes	No	No	No	No	No	No	Yes	No	No	No	No	No	POINT_MUTATION	Yes	No	No	No	No	No	No	Potential	ENSG00000140284	SLC27A2	no	oxidation of very long chain fatty acids, peroxisomal and microsomal enzyme	0	Andersen et al. 2003, Mayer et al. 2008, Ross et al. 2007	0	N.A.	N.A.	N.A.
SNAP25	synaptosome associated protein 25	Enables lipid binding activity and syntaxin-1 binding activity. Predicted to be involved in synaptic vesicle fusion to presynaptic active zone membrane and synaptic vesicle priming. Predicted to act upstream of or within several processes, including associative learning; neurotransmitter secretion; and regulation of synaptic plasticity. Located in several cellular components, including BLOC-1 com…	super protein | resistance to inhibitors of cholinesterase 4 homolog | SEC9 | synaptosome associated protein 25kDa | synaptosomal-associated 25 kDa protein | RIC-4 | dJ1068F16.2 | SNAP-25 | FLJ23079 | synaptosomal-associated protein 25 | synaptosomal-associated protein, 25kDa | synaptosomal-associated protein | SNAP | RIC4 | bA416N4.2 | CMS18 | synaptosomal-associated protein, 25kD | SUP | RGD:73…	is_implicated_in:DOID:14250:Down syndrome | implicated_via_orthology:DOID:9970:obesity | implicated_via_orthology:DOID:9352:type 2 diabetes mellitus | implicated_via_orthology:DOID:5419:schizophrenia | implicated_via_orthology:DOID:1094:attention deficit hyperactivity disorder | is_implicated_in:DOID:0110683:congenital myasthenic syndrome 18	N.A.	HGNC:11429:STX11 | HGNC:11486:VAMP7 | HGNC:30500:PRRT2 | HGNC:11433:STX1A | HGNC:6324:KIF5B | HGNC:29506:SRCIN1 | HGNC:4430:GOSR1 | HGNC:11440:STX5 | HGNC:6231:KCNB1 | HGNC:6183:ITSN1 | HGNC:11509:SYT1 | HGNC:11511:SYT3 | HGNC:10563:SCAMP1 | HGNC:11430:STX12 | HGNC:17145:SNAPIN | HGNC:16288:TRIM9 | HGNC:12643:VAMP2 | HGNC:3403:STX2 | HGNC:11438:STX3 | HGNC:11439:STX4 | HGNC:2309:CPLX1 | HGNC:7641…	HGNC:11132	ENSG00000132639	Snap25	MGI:98331	ENSMUSG00000027273	snap25b	ZDB-GENE-980526-392	Yes	Yes	Yes	No	Yes	Yes	No	Yes	No	No	No	Yes	No	Yes	Yes	Yes	No	POINT_MUTATION	Yes	No	No	No	No	No	Yes	Gold Standard	ENSG00000132639	SNAP25	synaptosomal-associated protein, 25kDa [Source:HGNC Symbol;Acc:11132]	PMID:19454479 required for transport to the cilium	PMID:19454479	Liu et al. 2007	Cilium, Cytosol	candidate	SNAP25	synaptosome associated protein 25
SNAP25	synaptosome associated protein 25	Enables lipid binding activity and syntaxin-1 binding activity. Predicted to be involved in synaptic vesicle fusion to presynaptic active zone membrane and synaptic vesicle priming. Predicted to act upstream of or within several processes, including associative learning; neurotransmitter secretion; and regulation of synaptic plasticity. Located in several cellular components, including BLOC-1 com…	super protein | resistance to inhibitors of cholinesterase 4 homolog | SEC9 | synaptosome associated protein 25kDa | synaptosomal-associated 25 kDa protein | RIC-4 | dJ1068F16.2 | SNAP-25 | FLJ23079 | synaptosomal-associated protein 25 | synaptosomal-associated protein, 25kDa | synaptosomal-associated protein | SNAP | RIC4 | bA416N4.2 | CMS18 | synaptosomal-associated protein, 25kD | SUP | RGD:73…	is_implicated_in:DOID:14250:Down syndrome | implicated_via_orthology:DOID:9970:obesity | implicated_via_orthology:DOID:9352:type 2 diabetes mellitus | implicated_via_orthology:DOID:5419:schizophrenia | implicated_via_orthology:DOID:1094:attention deficit hyperactivity disorder | is_implicated_in:DOID:0110683:congenital myasthenic syndrome 18	N.A.	HGNC:11429:STX11 | HGNC:11486:VAMP7 | HGNC:30500:PRRT2 | HGNC:11433:STX1A | HGNC:6324:KIF5B | HGNC:29506:SRCIN1 | HGNC:4430:GOSR1 | HGNC:11440:STX5 | HGNC:6231:KCNB1 | HGNC:6183:ITSN1 | HGNC:11509:SYT1 | HGNC:11511:SYT3 | HGNC:10563:SCAMP1 | HGNC:11430:STX12 | HGNC:17145:SNAPIN | HGNC:16288:TRIM9 | HGNC:12643:VAMP2 | HGNC:3403:STX2 | HGNC:11438:STX3 | HGNC:11439:STX4 | HGNC:2309:CPLX1 | HGNC:7641…	HGNC:11132	ENSG00000132639	Snap25	MGI:98331	ENSMUSG00000027273	snap25a	ZDB-GENE-980526-468	Yes	Yes	Yes	No	Yes	Yes	No	Yes	No	No	No	Yes	No	Yes	Yes	Yes	No	POINT_MUTATION	Yes	No	No	No	No	No	Yes	Gold Standard	ENSG00000132639	SNAP25	synaptosomal-associated protein, 25kDa [Source:HGNC Symbol;Acc:11132]	PMID:19454479 required for transport to the cilium	PMID:19454479	Liu et al. 2007	Cilium, Cytosol	candidate	SNAP25	synaptosome associated protein 25
SRGAP3	SLIT-ROBO Rho GTPase activating protein 3	Predicted to enable GTPase activator activity. Predicted to be involved in negative regulation of cell migration. Predicted to be located in cytosol. Predicted to be active in cytoplasm.	ARHGAP14 | mental disorder-associated GAP | rho GTPase-activating protein 14 | WRP | SLIT-ROBO Rho GTPase-activating protein 3 | SRGAP2 | MEGAP | KIAA0411 | WAVE-associated Rac GTPase activating protein | SLIT-ROBO Rho GTPase activating protein 2 | WAVE-associated Rac GTPase-activating protein | RGD:1345309	implicated_via_orthology:DOID:5419:schizophrenia	N.A.	HGNC:2888:DISC1 | HGNC:17328:DTNBP1 | HGNC:30765:TNIK | HGNC:11936:FASLG | HGNC:29079:KDM1A | HGNC:18241:PRMT6 | HGNC:11479:SUV39H1 | HGNC:19751:SRGAP2 | HGNC:87:ACAD8 | HGNC:2082:CLOCK | HGNC:13452:SPAG5 | HGNC:35459:CCDC85C | HGNC:14950:PPP1R13B | HGNC:12000:TP53BP2 | HGNC:28909:CCDC22 | HGNC:8895:PGGT1B | HGNC:11778:TGM2 | HGNC:6393:KIF2C | HGNC:18278:RAD18 | MGI:88613:Ccn1 | MGI:3028642:Iqgap…	HGNC:19744	ENSG00000196220	Srgap3	MGI:2152938	ENSMUSG00000030257	srgap3	ZDB-GENE-060524-4	Yes	Yes	Yes	No	Yes	No	No	No	No	No	No	Yes	No	No	No	Yes	No	POINT_MUTATION	Yes	No	No	No	No	Yes	Yes	N.A.	N.A.	N.A.	N.A.	N.A.	N.A.	N.A.	N.A.	N.A.	N.A.	N.A.
TBC1D30	TBC1 domain family member 30	Enables GTPase activator activity and small GTPase binding activity. Involved in negative regulation of cilium assembly. Located in ciliary basal body; cytosol; and plasma membrane.	KIAA0984 | novel protein | AC078815.1 | TBC1 domain family, member 30 | RGD:2291766	N.A.	N.A.	HGNC:11438:STX3 | HGNC:7603:MYO5B | HGNC:15588:SYTL4 | HGNC:23196:EXOC6 | HGNC:20335:SCOC | HGNC:12932:TRIM25 | HGNC:3468:ESR2 | HGNC:21148:RNF123 | HGNC:24500:VIRMA | HGNC:18224:ZRANB1 | HGNC:18706:GRIPAP1 | HGNC:19885:HOOK2 | HGNC:17165:TFIP11 | HGNC:29972:CEP70 | HGNC:5226:HSF2BP | HGNC:4425:GOLGA2 | HGNC:6453:KRT35 | HGNC:37229:GOLGA6L9 | HGNC:20164:HOMEZ | HGNC:3467:ESR1 | HGNC:17821:DDX39A …	HGNC:29164	ENSG00000288591	Tbc1d30	MGI:1921944	ENSMUSG00000052302	tbc1d30	ZDB-GENE-030131-2064	Yes	Yes	Yes	No	Yes	No	No	No	No	No	No	Yes	No	No	Yes	No	No	N.A.	Yes	No	No	No	No	No	No	Gold Standard	ENSG00000111490	TBC1D30	TBC1 domain family, member 30 [Source:HGNC Symbol;Acc:29164]	PMID:17646400 involved in membrane trafficking, necessary for ciliogenesis. RabGAP for Rab8a	PMID:17646400	Ross et al. 2007	Basal Body	N.A.	N.A.	N.A.
TRANK1	tetratricopeptide repeat and ankyrin repeat containing 1	No description available	lupus brain antigen 1 homolog | TPR and ankyrin repeat-containing protein 1 | LBA1 | KIAA0342 | RGD:2937319	N.A.	N.A.	HGNC:1552:CBX2 | HGNC:1554:CBX4 | HGNC:19181:KIF14 | HGNC:8607:PRKN | HGNC:2888:DISC1	HGNC:29011	ENSG00000168016	Trank1	MGI:1341834	ENSMUSG00000062296	N.A.	N.A.	Yes	Yes	Yes	No	Yes	No	No	No	No	No	No	Yes	No	N.A.	N.A.	N.A.	N.A.	N.A.	No	N.A.	N.A.	N.A.	N.A.	N.A.	N.A.	Potential	ENSG00000168016	TRANK1	unknown/uncertain	PMID:23056384 PMID: 22182935	0	Li et al. 2004	Cilium	N.A.	N.A.	N.A.
TTLL6	tubulin tyrosine ligase like 6	Predicted to enable tubulin binding activity and tubulin-glutamic acid ligase activity. Predicted to be involved in microtubule cytoskeleton organization and regulation of cilium beat frequency involved in ciliary motility. Predicted to act upstream of or within microtubule bundle formation; microtubule severing; and positive regulation of cilium movement. Located in ciliary basal body.	tubulin tyrosine ligase-like family member 6 | tubulin--tyrosine ligase-like protein 6 | TTL.6 | FLJ35808 | tubulin polyglutamylase TTLL6 | RGD:1605245	N.A.	N.A.	HGNC:620:APP | HGNC:7579:MYH9 | HGNC:28356:TBC1D16 | HGNC:21498:ATG16L1 | HGNC:15982:CUL9 | HGNC:6392:KIF23 | HGNC:11998:TP53 | HGNC:3015:DPYSL3 | HGNC:2365:CRMP1 | HGNC:3086:DVL2 | HGNC:11254:SPOP | HGNC:6893:MAPT	HGNC:26664	ENSG00000170703	Ttll6	MGI:2683461	ENSMUSG00000038756	ttll6	ZDB-GENE-080107-1	Yes	Yes	Yes	No	Yes	No	No	No	No	No	No	Yes	No	No	No	Yes	No	POINT_MUTATION	Yes	No	No	Yes	Yes	Yes	Yes	Gold Standard	ENSG00000170703	TTLL6	tubulin tyrosine ligase-like family, member 6 [Source:HGNC Symbol;Acc:26664]	Involved in cilia tubulin glutamylation PMID: 21262966	PMID:21262966	Arnaiz et al. 2010, Avidor-Reiss et al. 2004, Li et al. 2004, McClintock et al. 2008, Merchant et al. 2007	Cilium	candidate	TTLL6	tubulin tyrosine ligase like 6
TUBB2B	tubulin beta 2B class IIb	Enables protein heterodimerization activity. Involved in microtubule-based process; neuron migration; and positive regulation of axon guidance. Located in intercellular bridge; microtubule; and mitotic spindle. Implicated in complex cortical dysplasia with other brain malformations 7.	DKFZp566F223 | MGC8685 | RP11-506K6.1 | tubulin, beta 2B class IIb | tubulin beta-2B chain | tubulin, beta 2B | CDCBM7 | class II beta-tubulin isotype | FLJ98847 | PMGYSA | TUBB-PARALOG | bA506K6.1 | class IIb beta-tubulin | tubulin, beta polypeptide paralog | RGD:1602407	implicated_via_orthology:DOID:0060260:ptosis | implicated_via_orthology:DOID:0090132:complex cortical dysplasia with other brain malformations 7 | implicated_via_orthology:DOID:13934:facial paralysis | implicated_via_orthology:DOID:0050997:cerebellar ataxia, mental retardation and dysequlibrium syndrome | implicated_via_orthology:DOID:0112227:tubulinopathy | is_implicated_in:DOID:0090132:complex …	N.A.	HGNC:6972:MDK | HGNC:14064:HDAC6 | HGNC:1388:CACNA1A | HGNC:2460:CSNK2B | HGNC:1050:BID | HGNC:21348:CENPU | HGNC:1784:CDKN1A | HGNC:9998:RGS2 | HGNC:10344:RPL35 | HGNC:545:ANXA7 | HGNC:26104:C8orf33 | HGNC:2553:CUL3 | HGNC:6080:INPPL1 | HGNC:10840:SHC1 | HGNC:18809:TUBA1B | HGNC:12851:YWHAE | HGNC:17861:TRAF3IP1 | HGNC:8856:PEX14 | HGNC:5253:HSP90AA1 | HGNC:28368:METTL22 | HGNC:6140:ITGA4 | HGNC…	HGNC:30829	ENSG00000137285	Tubb2b	MGI:1920960	ENSMUSG00000045136	tubb2b	ZDB-GENE-030131-722	Yes	Yes	Yes	No	Yes	Yes	No	Yes	No	No	No	Yes	No	Yes	No	No	No	N.A.	Yes	No	No	No	No	No	No	Gold Standard	ENSG00000137285	TUBB2B	tubulin, beta 2B class IIb [Source:HGNC Symbol;Acc:30829]	tubulin, beta 2B	PMID:11516662	Andersen et al. 2003, Arnaiz et al. 2009, Blacque et al. 2005, Broadhead et al. 2006, Keller et al. 2005, Kilburn et al. 2007, Liu et al. 2007, Mayer et al. 2008, Mayer et al. 2009, Muller et al. 2010, Nogales-Cadenas et al. 2006, Ostrowski et al. 2002, Pazour et al. 2005, Reinders et al. 2006, Ross et al. 2007, Smith et al. 2005, Stolc et al. 2005	Basal Body, Centriole, Cytosol	candidate	TUBB2B	tubulin beta 4B class IVb
TUBB2B	tubulin beta 2B class IIb	Enables protein heterodimerization activity. Involved in microtubule-based process; neuron migration; and positive regulation of axon guidance. Located in intercellular bridge; microtubule; and mitotic spindle. Implicated in complex cortical dysplasia with other brain malformations 7.	DKFZp566F223 | MGC8685 | RP11-506K6.1 | tubulin, beta 2B class IIb | tubulin beta-2B chain | tubulin, beta 2B | CDCBM7 | class II beta-tubulin isotype | FLJ98847 | PMGYSA | TUBB-PARALOG | bA506K6.1 | class IIb beta-tubulin | tubulin, beta polypeptide paralog | RGD:1602407	implicated_via_orthology:DOID:0060260:ptosis | implicated_via_orthology:DOID:0090132:complex cortical dysplasia with other brain malformations 7 | implicated_via_orthology:DOID:13934:facial paralysis | implicated_via_orthology:DOID:0050997:cerebellar ataxia, mental retardation and dysequlibrium syndrome | implicated_via_orthology:DOID:0112227:tubulinopathy | is_implicated_in:DOID:0090132:complex …	N.A.	HGNC:6972:MDK | HGNC:14064:HDAC6 | HGNC:1388:CACNA1A | HGNC:2460:CSNK2B | HGNC:1050:BID | HGNC:21348:CENPU | HGNC:1784:CDKN1A | HGNC:9998:RGS2 | HGNC:10344:RPL35 | HGNC:545:ANXA7 | HGNC:26104:C8orf33 | HGNC:2553:CUL3 | HGNC:6080:INPPL1 | HGNC:10840:SHC1 | HGNC:18809:TUBA1B | HGNC:12851:YWHAE | HGNC:17861:TRAF3IP1 | HGNC:8856:PEX14 | HGNC:5253:HSP90AA1 | HGNC:28368:METTL22 | HGNC:6140:ITGA4 | HGNC…	HGNC:30829	ENSG00000137285	Tubb2b	MGI:1920960	ENSMUSG00000045136	tubb2	ZDB-GENE-050522-384	Yes	Yes	Yes	No	Yes	Yes	No	Yes	No	No	No	Yes	No	No	No	No	No	N.A.	No	No	No	No	No	No	No	Gold Standard	ENSG00000137285	TUBB2B	tubulin, beta 2B class IIb [Source:HGNC Symbol;Acc:30829]	tubulin, beta 2B	PMID:11516662	Andersen et al. 2003, Arnaiz et al. 2009, Blacque et al. 2005, Broadhead et al. 2006, Keller et al. 2005, Kilburn et al. 2007, Liu et al. 2007, Mayer et al. 2008, Mayer et al. 2009, Muller et al. 2010, Nogales-Cadenas et al. 2006, Ostrowski et al. 2002, Pazour et al. 2005, Reinders et al. 2006, Ross et al. 2007, Smith et al. 2005, Stolc et al. 2005	Basal Body, Centriole, Cytosol	candidate	TUBB2B	tubulin beta 4B class IVb
TUBB3	tubulin beta 3 class III	Enables GTP binding activity and netrin receptor binding activity. A structural constituent of cytoskeleton. Involved in axon guidance; dorsal root ganglion development; and microtubule cytoskeleton organization. Located in intercellular bridge; microtubule; and mitotic spindle. Is active in microtubule cytoskeleton. Implicated in complex cortical dysplasia with other brain malformations 1 and co…	CFEOM3 | CDCBM | tubulin, beta 3 class III | FEOM3 | CFEOM3A | tubulin, beta 3 | tubulin beta-III | TUBB4 | beta-4 | fibrosis of extraocular muscles, congenital, 3 | tubulin beta-4 chain | MC1R | tubulin, beta, 4 | tubulin beta-3 chain | class III beta-tubulin | CDCBM1 | RGD:1347965	implicated_via_orthology:DOID:13934:facial paralysis | implicated_via_orthology:DOID:0060260:ptosis | implicated_via_orthology:DOID:0090132:complex cortical dysplasia with other brain malformations 7 | implicated_via_orthology:DOID:0112227:tubulinopathy | implicated_via_orthology:DOID:0050997:cerebellar ataxia, mental retardation and dysequlibrium syndrome | implicated_via_orthology:DOID:0080143:…	HGNC:20778:TUBB	HGNC:20361:SPTSSA | HGNC:6090:INSM1 | HGNC:29108:SEL1L3 | HGNC:6924:LAPTM4A | HGNC:14484:MRPL28 | HGNC:15673:PHIP | HGNC:10249:ROBO1 | HGNC:15607:ARHGEF7 | HGNC:4067:GABARAP | HGNC:28787:RILPL2 | HGNC:13917:DDX39B | HGNC:26307:HEXD | HGNC:18116:KHDRBS1 | HGNC:11740:TF | HGNC:3213:EEF1G | HGNC:11370:STAU1 | HGNC:11830:TK1 | HGNC:1784:CDKN1A | HGNC:11117:SMN1 | HGNC:1913:RCC1 | HGNC:545:ANXA7 | HGN…	HGNC:20772	ENSG00000258947	Tubb3	MGI:107813	ENSMUSG00000062380	N.A.	N.A.	Yes	Yes	Yes	No	Yes	Yes	No	Yes	No	No	No	Yes	No	N.A.	N.A.	N.A.	N.A.	N.A.	No	N.A.	N.A.	N.A.	N.A.	N.A.	N.A.	Gold Standard	ENSG00000198211	TUBB3	tubulin, beta 3 class III [Source:HGNC Symbol;Acc:20772]	tubulin, beta 3	PMID:11516662	Andersen et al. 2003, Blacque et al. 2005, Broadhead et al. 2006, Liu et al. 2007, Mayer et al. 2008, Mayer et al. 2009, Muller et al. 2010, Nogales-Cadenas et al. 2006, Ostrowski et al. 2002, Reinders et al. 2006, Ross et al. 2007	Basal Body, Centriole, Cytosol	candidate	TUBB3	tubulin beta 3 class III
DRD1	dopamine receptor D1	Enables several functions, including G-protein alpha-subunit binding activity; arrestin family protein binding activity; and dopamine binding activity. Involved in G protein-coupled receptor signaling pathway and positive regulation of release of sequestered calcium ion into cytosol. Located in ciliary membrane and non-motile cilium. Part of G protein-coupled receptor complex. Implicated in hyper…	dopamine D1 receptor | DRD1A | D1R | DADR | D(1A) dopamine receptor | RGD:70828	is_marker_for:DOID:10652:Alzheimer's disease | implicated_via_orthology:DOID:1596:depressive disorder | implicated_via_orthology:DOID:1574:alcohol use disorder | implicated_via_orthology:DOID:783:end stage renal disease | implicated_via_orthology:DOID:9970:obesity | implicated_via_orthology:DOID:14330:Parkinson's disease | biomarker_via_orthology:DOID:12858:Huntington's disease | biomarker_via_or…	N.A.	HGNC:262:ADORA1 | HGNC:186:ADA | HGNC:24581:DNAJC14 | HGNC:2236:COPG1 | HGNC:2237:COPG2 | HGNC:5184:HRH3 | HGNC:13727:RANBP9 | HGNC:29285:RANBP10 | HGNC:9380:PRKACA | HGNC:3024:DRD3 | HGNC:4267:GHSR | HGNC:8766:PDCD6IP | HGNC:13487:VPS35 | HGNC:2903:DLG4 | HGNC:9393:PRKCA | HGNC:12852:YWHAG | HGNC:5275:KAT5	HGNC:3020	ENSG00000184845	Drd1	MGI:99578	ENSMUSG00000021478	drd1b	ZDB-GENE-070524-2	Yes	Yes	Yes	No	Yes	Yes	No	Yes	No	No	No	Yes	No	No	No	No	No	POINT_MUTATION	Yes	No	No	No	No	No	No	Gold Standard	ENSG00000184845	DRD1	dopamine receptor D1 [Source:HGNC Symbol;Acc:3020]	Localized to the plasma membrane of neuronal cilia and NIH3T3 cells PMID: 20531939	PMID:20531939	0	Ciliary Membrane	N.A.	N.A.	N.A.
DRD1	dopamine receptor D1	Enables several functions, including G-protein alpha-subunit binding activity; arrestin family protein binding activity; and dopamine binding activity. Involved in G protein-coupled receptor signaling pathway and positive regulation of release of sequestered calcium ion into cytosol. Located in ciliary membrane and non-motile cilium. Part of G protein-coupled receptor complex. Implicated in hyper…	dopamine D1 receptor | DRD1A | D1R | DADR | D(1A) dopamine receptor | RGD:70828	is_marker_for:DOID:10652:Alzheimer's disease | implicated_via_orthology:DOID:1596:depressive disorder | implicated_via_orthology:DOID:1574:alcohol use disorder | implicated_via_orthology:DOID:783:end stage renal disease | implicated_via_orthology:DOID:9970:obesity | implicated_via_orthology:DOID:14330:Parkinson's disease | biomarker_via_orthology:DOID:12858:Huntington's disease | biomarker_via_or…	N.A.	HGNC:262:ADORA1 | HGNC:186:ADA | HGNC:24581:DNAJC14 | HGNC:2236:COPG1 | HGNC:2237:COPG2 | HGNC:5184:HRH3 | HGNC:13727:RANBP9 | HGNC:29285:RANBP10 | HGNC:9380:PRKACA | HGNC:3024:DRD3 | HGNC:4267:GHSR | HGNC:8766:PDCD6IP | HGNC:13487:VPS35 | HGNC:2903:DLG4 | HGNC:9393:PRKCA | HGNC:12852:YWHAG | HGNC:5275:KAT5	HGNC:3020	ENSG00000184845	Drd1	MGI:99578	ENSMUSG00000021478	drd1a	ZDB-GENE-130522-1	Yes	Yes	Yes	No	Yes	Yes	No	Yes	No	No	No	Yes	No	No	No	No	No	N.A.	No	No	No	No	No	No	No	Gold Standard	ENSG00000184845	DRD1	dopamine receptor D1 [Source:HGNC Symbol;Acc:3020]	Localized to the plasma membrane of neuronal cilia and NIH3T3 cells PMID: 20531939	PMID:20531939	0	Ciliary Membrane	N.A.	N.A.	N.A.
AVIL	advillin	Enables Arp2/3 complex binding activity and actin filament binding activity. Involved in several processes, including cilium assembly; positive regulation of lamellipodium assembly; and regulation of diacylglycerol biosynthetic process. Located in actin filament; focal adhesion; and lamellipodium. Implicated in nephrotic syndrome type 21.	ADVIL | pervin | DOC6 | MGC133244 | DKFZp779O1812 | FLJ12386 | NPHS21 | p92 | RGD:731808	is_implicated_in:DOID:0112267:nephrotic syndrome type 21	N.A.	HGNC:2362:CRK | HGNC:20759:RBSN | HGNC:2736:DDX11 | HGNC:26920:DUS3L | HGNC:13286:FIGNL1 | HGNC:14372:SCYL1 | HGNC:19190:DOCK7 | HGNC:12690:VIL1 | HGNC:11872:TMOD2 | HGNC:28611:RICTOR | HGNC:496:RIPK4 | HGNC:16964:DCTN6 | HGNC:16147:MCM8 | HGNC:24493:THUMPD3 | HGNC:20473:BRIP1 | HGNC:7604:MYO5C | HGNC:428:ALMS1 | HGNC:7600:MYO1F | HGNC:12407:TUBA4A | HGNC:20773:TUBB8 | HGNC:7596:MYO1B | HGNC:7602…	HGNC:14188	ENSG00000135407	Avil	MGI:1333798	ENSMUSG00000025432	avil	ZDB-GENE-060421-6683	Yes	Yes	Yes	No	Yes	Yes	No	Yes	No	No	No	Yes	No	No	No	No	No	POINT_MUTATION	Yes	No	No	No	No	No	No	N.A.	N.A.	N.A.	N.A.	N.A.	N.A.	N.A.	N.A.	N.A.	N.A.	N.A.
CFAP100	cilia and flagella associated protein 100	Predicted to enable dynein complex binding activity. Predicted to be involved in cilium movement and inner dynein arm assembly. Located in ciliary basal body.	MGC120558 | MIA1 | cilia- and flagella-associated protein 100 | coiled-coil domain containing 37 | FLJ40083 | coiled-coil domain-containing protein 37 | CCDC37 | RGD:1602811	N.A.	N.A.	HGNC:29079:KDM1A | HGNC:11479:SUV39H1 | HGNC:17287:SUV39H2 | HGNC:17794:RHOU | HGNC:28852:SYCE1 | HGNC:4755:H2BC9 | HGNC:16008:TRIM54 | HGNC:19102:RIGI | HGNC:4594:GRM2	HGNC:26842	ENSG00000163885	Cfap100	MGI:2141635	ENSMUSG00000048794	cfap100	ZDB-GENE-060929-352	Yes	Yes	Yes	No	Yes	No	No	No	No	No	No	No	Yes	No	No	No	No	N.A.	No	No	No	No	No	No	No	Gold Standard	ENSG00000163885	CCDC37	coiled-coil domain containing 37 [Source:HGNC Symbol;Acc:26842]	Structural cilia defects after knockdown PMID:21289087	PMID:21289087	Arnaiz et al. 2009, Arnaiz et al. 2010, Li et al. 2004, Merchant et al. 2007, Pazour et al. 2005, Stolc et al. 2005	0	candidate	CCDC37	cilia and flagella associated protein 100
TUBB2A	tubulin beta 2A class IIa	Predicted to enable GTP binding activity. Predicted to be a structural constituent of cytoskeleton. Predicted to be involved in microtubule cytoskeleton organization and mitotic cell cycle. Located in intercellular bridge; microtubule; and mitotic spindle. Implicated in complex cortical dysplasia with other brain malformations 5.	tubulin beta-2A chain | tubulin, beta polypeptide 2 | tubulin beta class IIa | tubulin, beta 2A class IIa | TUBB2 | tubulin, beta 2 | class IIa beta-tubulin | tubulin, beta 2A | CDCBM5 | TUBB | dJ40E16.7 | RGD:1347978	implicated_via_orthology:DOID:0090132:complex cortical dysplasia with other brain malformations 7 | implicated_via_orthology:DOID:13934:facial paralysis | implicated_via_orthology:DOID:0112227:tubulinopathy | implicated_via_orthology:DOID:0050997:cerebellar ataxia, mental retardation and dysequlibrium syndrome | implicated_via_orthology:DOID:0060260:ptosis | is_implicated_in:DOID:0090135:complex …	HGNC:20773:TUBB8	HGNC:11444:STXBP1 | HGNC:29550:RIC8A | HGNC:25945:ARL15 | HGNC:9681:PTPRS | HGNC:10540:SAT1 | HGNC:11830:TK1 | HGNC:6484:LAMA4 | HGNC:8576:PAFAH1B3 | HGNC:9556:PSMD11 | HGNC:9794:RABAC1 | HGNC:8955:SERPINB9 | HGNC:1930:CHGB | HGNC:10290:RPA2 | HGNC:10372:RPLP1 | HGNC:10660:SDC3 | HGNC:4897:HGS | HGNC:14064:HDAC6 | HGNC:16989:MORF4L1 | HGNC:16849:MORF4L2 | HGNC:15866:MRGBP | HGNC:18421:AGO3 | HGNC…	HGNC:12412	ENSG00000137267	Tubb2a	MGI:107861	ENSMUSG00000058672	tubb2	ZDB-GENE-050522-384	Yes	Yes	Yes	No	Yes	No	No	No	No	No	No	Yes	No	No	No	No	No	N.A.	No	No	No	No	No	No	No	Gold Standard	ENSG00000137267	TUBB2A	tubulin, beta 2A class IIa [Source:HGNC Symbol;Acc:12412]	tubulin, beta 2A	PMID:11516662	Andersen et al. 2003, Arnaiz et al. 2009, Blacque et al. 2005, Broadhead et al. 2006, Keller et al. 2005, Kilburn et al. 2007, Liu et al. 2007, Mayer et al. 2008, Mayer et al. 2009, Muller et al. 2010, Nogales-Cadenas et al. 2006, Ostrowski et al. 2002, Pazour et al. 2005, Reinders et al. 2006, Ross et al. 2007, Smith et al. 2005, Stolc et al. 2005	Basal Body, Centriole, Cytosol	candidate	TUBB2A	tubulin beta 2A class IIa
CEP41	centrosomal protein 41	Involved in cilium assembly. Located in centriole; centrosome; and ciliary basal body. Implicated in Joubert syndrome 15.	JBTS15 | centrosomal protein 41 kDa | centrosomal protein 41kDa | centrosomal protein of 41 kDa | DKFZp762H1311 | testis specific, 14 | TSGA14 | testis specific protein A14 | testis-specific gene A14 protein | RGD:1346248	is_implicated_in:DOID:0110984:Joubert syndrome 15	HGNC:2444:CSK	HGNC:18415:HIP1R | HGNC:25153:MVB12A | HGNC:12729:WARS1 | HGNC:2711:DCTN1 | HGNC:12825:XPO1 | HGNC:20766:TUBA1A | HGNC:2966:DYNC1LI2 | HGNC:1049:BICD1 | HGNC:17208:BICD2 | HGNC:4755:H2BC9 | HGNC:7107:MKI67 | HGNC:2422:CS | HGNC:9461:PRPH | HGNC:20778:TUBB | HGNC:12692:VIM | HGNC:25555:RIC8B | HGNC:13816:ATP12A | HGNC:28005:CTU2 | HGNC:14076:CERS2 | HGNC:28378:URM1 | HGNC:38840:RBM14-RBM4 | HGNC:8…	HGNC:12370	ENSG00000106477	Cep41	MGI:1891414	ENSMUSG00000029790	cep41	ZDB-GENE-040704-35	Yes	Yes	Yes	No	Yes	Yes	Yes	No	No	No	No	Yes	No	No	Yes	Yes	No	N.A.	Yes	No	No	No	No	Yes	Yes	Gold Standard	ENSG00000106477	CEP41	centrosomal protein 41kDa [Source:HGNC Symbol;Acc:12370]	Mutated in Joubert syndrome (type 15) OMIM 610523 PMID:22246503. Role in tubulin glutamylation	PMID:22246503	Andersen et al. 2003, Arnaiz et al. 2010, Liu et al. 2007, Nogales-Cadenas et al. 2006	Basal Body, Centriole, Cilia	established	CEP41	centrosomal protein 41
DNAAF3	dynein axonemal assembly factor 3	Involved in axonemal dynein complex assembly and motile cilium assembly. Predicted to be located in dynein axonemal particle. Implicated in primary ciliary dyskinesia 2.	DAB1 | dynein, axonemal, assembly factor 3 | ciliary dyskinesia, primary 2 | CILD2 | UPF0470 protein C19orf51 | PCD | PF22 | FLJ40069 | FLJ36139 | C19orf51 | hypothetical protein LOC352909 | dynein (axonemal) assembly factor 3 | dynein assembly factor 3, axonemal | RGD:1602406	implicated_via_orthology:DOID:0110626:primary ciliary dyskinesia 2 | implicated_via_orthology:DOID:0050545:visceral heterotaxy | implicated_via_orthology:DOID:0050144:Kartagener syndrome | is_implicated_in:DOID:0110626:primary ciliary dyskinesia 2	N.A.	HGNC:14530:SP6 | HGNC:12825:XPO1 | HGNC:9848:RANBP2 | HGNC:17039:TMEM259 | HGNC:20738:SYVN1	HGNC:30492	ENSG00000167646	Dnaaf3	MGI:3588207	ENSMUSG00000055809	dnaaf3	ZDB-GENE-091204-296	Yes	Yes	Yes	No	Yes	Yes	No	Yes	No	No	No	Yes	No	No	No	Yes	No	N.A.	Yes	No	No	Yes	Yes	No	Yes	Gold Standard	ENSG00000167646	DNAAF3	dynein, axonemal, assembly factor 3 [Source:HGNC Symbol;Acc:30492]	Mutated in primary ciliary dyskinesia (type 2) OMIM 614566 Essential for the preassembly of dyneins into complexes before their transport into cilia PMID:22387996.	PMID:22387996	Ross et al. 2007	Cytosol	established	DNAAF3	dynein (axonemal) assembly factor 3
DNAAF3	dynein axonemal assembly factor 3	Involved in axonemal dynein complex assembly and motile cilium assembly. Predicted to be located in dynein axonemal particle. Implicated in primary ciliary dyskinesia 2.	DAB1 | dynein, axonemal, assembly factor 3 | ciliary dyskinesia, primary 2 | CILD2 | UPF0470 protein C19orf51 | PCD | PF22 | FLJ40069 | FLJ36139 | C19orf51 | hypothetical protein LOC352909 | dynein (axonemal) assembly factor 3 | dynein assembly factor 3, axonemal | RGD:1602406	implicated_via_orthology:DOID:0110626:primary ciliary dyskinesia 2 | implicated_via_orthology:DOID:0050545:visceral heterotaxy | implicated_via_orthology:DOID:0050144:Kartagener syndrome | is_implicated_in:DOID:0110626:primary ciliary dyskinesia 2	N.A.	HGNC:14530:SP6 | HGNC:12825:XPO1 | HGNC:9848:RANBP2 | HGNC:17039:TMEM259 | HGNC:20738:SYVN1	HGNC:30492	ENSG00000167646	Dnaaf3	MGI:3588207	ENSMUSG00000055809	dnaaf3l	ZDB-GENE-150903-1	Yes	Yes	Yes	No	Yes	Yes	No	Yes	No	No	No	Yes	No	No	No	No	No	N.A.	No	No	No	No	No	No	No	Gold Standard	ENSG00000167646	DNAAF3	dynein, axonemal, assembly factor 3 [Source:HGNC Symbol;Acc:30492]	Mutated in primary ciliary dyskinesia (type 2) OMIM 614566 Essential for the preassembly of dyneins into complexes before their transport into cilia PMID:22387996.	PMID:22387996	Ross et al. 2007	Cytosol	established	DNAAF3	dynein (axonemal) assembly factor 3
GNAT2	G protein subunit alpha transducin 2	Predicted to enable G protein-coupled receptor binding activity; G-protein beta/gamma-subunit complex binding activity; and GTPase activity. Involved in detection of light stimulus involved in visual perception. Located in photoreceptor inner segment and photoreceptor outer segment. Implicated in achromatopsia 4 and color blindness.	GNATC | guanine nucleotide binding protein (G protein), alpha transducing activity polypeptide 2 | guanine nucleotide-binding protein G(t) subunit alpha-2 | HG1D | heterotrimeric guanine nucleotide-binding protein 1D | ACHM4 | guanine nucleotide-binding protein G(t), alpha-2 subunit | cone-type transducin alpha subunit | transducin alpha-2 chain | transducin, cone-specific, alpha polypeptide | RG…	implicated_via_orthology:DOID:1858:McCune Albright syndrome | implicated_via_orthology:DOID:13911:achromatopsia | implicated_via_orthology:DOID:0050572:cone-rod dystrophy | implicated_via_orthology:DOID:0110010:achromatopsia 4 | is_implicated_in:DOID:13399:color blindness | is_implicated_in:DOID:0110010:achromatopsia 4	N.A.	MGI:2385076:Haus1 | HGNC:620:APP | HGNC:286:ADRB2 | HGNC:4387:GNAI3 | HGNC:12565:UNC119 | HGNC:16488:UNC119B | HGNC:3570:ACSL3 | HGNC:3571:ACSL4 | HGNC:11172:SNX1 | HGNC:11173:SNX2 | HGNC:14969:SNX5 | HGNC:1908:VPS13A | HGNC:16074:OCIAD1 | HGNC:3388:EPHA4 | HGNC:24065:ARMCX3 | HGNC:4405:GNG3 | HGNC:13945:GPSM3 | HGNC:4389:GNAO1 | HGNC:7553:MYC | HGNC:29330:METTL14	HGNC:4394	ENSG00000134183	Gnat2	MGI:95779	ENSMUSG00000009108	gnat2	ZDB-GENE-011128-10	Yes	Yes	Yes	No	Yes	No	No	No	No	No	No	Yes	No	No	No	No	No	SEQUENCE_VARIANT	Yes	No	No	No	No	No	Yes	N.A.	N.A.	N.A.	N.A.	N.A.	N.A.	N.A.	N.A.	N.A.	N.A.	N.A.
GPR20	G protein-coupled receptor 20	Enables G protein-coupled receptor activity. Predicted to be involved in phospholipase C-activating G protein-coupled receptor signaling pathway and positive regulation of Rho protein signal transduction. Located in cytosol and plasma membrane. Part of receptor complex.	G-protein coupled receptor 20 | CTD-3064M3.3 | RGD:733771	N.A.	N.A.	HGNC:14686:JAM2 | HGNC:13182:POLR1H | HGNC:10334:RPL31	HGNC:4475	ENSG00000275181	Gpr20	MGI:2441803	ENSMUSG00000045281	gpr20	ZDB-GENE-140106-136	Yes	Yes	Yes	No	Yes	No	No	No	No	No	No	No	Yes	No	No	No	No	POINT_MUTATION	Yes	No	No	No	No	No	No	N.A.	N.A.	N.A.	N.A.	N.A.	N.A.	N.A.	N.A.	N.A.	N.A.	N.A.
IQCH	IQ motif containing H	No description available	FLJ12476 | IQ domain-containing protein H | DKFZp434F2114 | NYDSP5 | testis development protein NYD-SP5 | RGD:1604310	N.A.	HGNC:24648:ETAA1	HGNC:620:APP | HGNC:1556:CBX6 | HGNC:2212:COL6A2 | HGNC:7432:MTHFD1 | HGNC:11399:NEK4	HGNC:25721	ENSG00000103599	Iqch	MGI:1925500	ENSMUSG00000037801	iqch	ZDB-GENE-050419-242	Yes	Yes	Yes	No	Yes	No	No	No	No	No	No	Yes	No	No	No	No	No	POINT_MUTATION	Yes	No	No	No	No	No	No	Potential	ENSG00000103599	IQCH	unknown/uncertain	Hh signalling defects after knockdown PMID:21289087	0	Arnaiz et al. 2010, Broadhead et al. 2006, Li et al. 2004, Pazour et al. 2005	0	N.A.	N.A.	N.A.
NEK8	NIMA related kinase 8	Predicted to enable ion binding activity and protein kinase activity. Involved in animal organ morphogenesis and regulation of hippo signaling. Part of cilium. Implicated in nephronophthisis 9 and renal-hepatic-pancreatic dysplasia.	RHPD2 | nimA-related protein kinase 8 | NEK12A | JCK | NIMA-family kinase NEK8 | serine/thrionine-protein kinase NEK8 | NPHP9 | NIMA (never in mitosis gene a)- related kinase 8 | never in mitosis A-related kinase 8 | serine/threonine-protein kinase Nek8 | NIMA-related kinase 8 | nima-related protein kinase 12a | nephrocystin 9 | MGC138445 | NIMA-related kinase 12a | RGD:1315774	implicated_via_orthology:DOID:0111120:nephronophthisis 9 | implicated_via_orthology:DOID:0110861:autosomal recessive polycystic kidney disease | is_implicated_in:DOID:0111120:nephronophthisis 9 | is_implicated_in:DOID:0060259:renal-hepatic-pancreatic dysplasia	HGNC:30424:SPPL3	HGNC:12468:UBC | HGNC:5253:HSP90AA1 | HGNC:11634:TCF4 | HGNC:17857:TRIM69 | HGNC:18591:NEK9 | HGNC:358:AIP | HGNC:26724:ANKS6 | HGNC:30423:CACYBP | HGNC:1735:CDC37 | HGNC:21050:CDKAL1 | HGNC:3720:FKBP4 | HGNC:5233:HSPA1B | HGNC:5234:HSPA1L | HGNC:5239:HSPA6 | HGNC:7468:MTR | HGNC:8045:NUDC | HGNC:30535:NUDCD2 | HGNC:22208:NUDCD3 | HGNC:11387:STIP1 | HGNC:16987:SUGT1 | HGNC:12391:TTC1 | HGNC:20766…	HGNC:13387	ENSG00000160602	Nek8	MGI:1890646	ENSMUSG00000017405	nek8	ZDB-GENE-020509-1	Yes	Yes	Yes	No	Yes	Yes	No	Yes	Yes	Yes	Yes	Yes	No	No	Yes	Yes	No	POINT_MUTATION	Yes	No	No	Yes	Yes	Yes	Yes	Gold Standard	ENSG00000160602	NEK8	NIMA-related kinase 8 [Source:HGNC Symbol;Acc:13387]	Known ciliopathy gene NPHP9 OMIM 609799	PMID:22106379, PMID:18199800	0	Transition Zone	established	NEK8	NIMA related kinase 8
PDE6A	phosphodiesterase 6A	Predicted to enable 3',5'-cyclic-nucleotide phosphodiesterase activity. Predicted to be involved in retina development in camera-type eye and signal transduction. Predicted to act upstream of or within photoreceptor cell maintenance. Predicted to be located in photoreceptor disc membrane and plasma membrane. Predicted to be active in photoreceptor outer segment membrane. Implicated in retinitis p…	CGPR-A | rod cGMP-specific 3',5'-cyclic phosphodiesterase subunit alpha | cGMP phosphodiesterase alpha subunit | GMP-PDE alpha | PDEA | rod photoreceptor cGMP phosphodiesterase alpha subunit | retinitis pigmentosa type 43 | phosphodiesterase 6A, cGMP-specific, rod, alpha | RP43 | PDE V-B1 | RGD:1315676	implicated_via_orthology:DOID:10584:retinitis pigmentosa | is_implicated_in:DOID:0110379:retinitis pigmentosa 43	N.A.	HGNC:16930:CHERP | HGNC:19200:DPPA4 | HGNC:20857:NANOG | HGNC:9221:POU5F1 | HGNC:30722:TEX101 | HGNC:7978:NR3C1 | HGNC:2554:CUL4A | HGNC:2082:CLOCK	HGNC:8785	ENSG00000132915	Pde6a	MGI:97524	ENSMUSG00000024575	pde6a	ZDB-GENE-030616-42	Yes	Yes	Yes	No	Yes	No	No	No	No	No	No	Yes	No	No	Yes	No	No	POINT_MUTATION	Yes	No	No	No	No	No	Yes	N.A.	N.A.	N.A.	N.A.	N.A.	N.A.	N.A.	N.A.	N.A.	N.A.	N.A.
PRKN	parkin RBR E3 ubiquitin protein ligase	Enables several functions, including cytoskeletal protein binding activity; enzyme binding activity; and protein domain specific binding activity. Involved in several processes, including protein ubiquitination; regulation of organelle organization; and regulation of signal transduction. Acts upstream of or within negative regulation of insulin secretion. Located in several cellular components, i…	parkinson disease protein 2 | LPRS2 | AR-JP | E3 ubiquitin-protein ligase parkin | parkin 2 | parkinson juvenile disease protein 2 | E3 ubiquitin ligase | parkinson protein 2, E3 ubiquitin protein ligase (parkin) | Parkinson disease (autosomal recessive, juvenile) 2, parkin | PARK2 | parkinson protein 2 E3 ubiquitin protein ligase | PDJ | RGD:730938	is_marker_for:DOID:12217:Lewy body dementia | is_marker_for:DOID:2377:multiple sclerosis | is_marker_for:DOID:14330:Parkinson's disease | is_marker_for:DOID:4362:cervical cancer | is_marker_for:DOID:10652:Alzheimer's disease | is_implicated_in:DOID:14330:Parkinson's disease | implicated_via_orthology:DOID:0060369:Parkinson's disease 6 | implicated_via_orthology:DOID:0060368:Parkinson's disease 2 …	HGNC:14581:PINK1 | HGNC:11138:SNCA | HGNC:4494:GPR37	HGNC:12307:TRIP13 | HGNC:9164:SEPTIN5 | HGNC:19239:SYT11 | HGNC:20609:AIMP2 | HGNC:2551:CUL1 | HGNC:1589:CCNE1 | HGNC:1577:CCNA1 | HGNC:29836:NDUFA4L2 | HGNC:9801:RAC1 | HGNC:9806:RAD1 | HGNC:8575:PAFAH1B2 | HGNC:9998:RGS2 | HGNC:1497:CASK | HGNC:4586:GRIN2B | HGNC:2903:DLG4 | HGNC:17512:HOMER1 | HGNC:1460:CAMK2A | HGNC:4494:GPR37 | HGNC:12482:UBE2G1 | HGNC:17598:UBE2J1 | HGNC:11138:SNCA | HGNC:5…	HGNC:8607	ENSG00000185345	Prkn	MGI:1355296	ENSMUSG00000023826	prkn	ZDB-GENE-050417-109	Yes	Yes	Yes	No	Yes	No	No	No	No	No	No	Yes	No	Yes	Yes	Yes	No	POINT_MUTATION	Yes	No	No	No	No	No	Yes	Potential	ENSG00000185345	PARK2	unknown/uncertain	PMID:20106870, this article actually talks about the Park2 co-regulated gene, not park2 itself. although likely, there is no direct support	0	Blacque et al. 2005, Nogales-Cadenas et al. 2006	0	N.A.	N.A.	N.A.
RRAD	RRAD, Ras related glycolysis inhibitor and calcium channel regulator	Predicted to enable GTP binding activity and calcium channel regulator activity. Predicted to be involved in small GTPase-mediated signal transduction. Predicted to be located in T-tubule. Predicted to be active in plasma membrane. Implicated in type 2 diabetes mellitus. Biomarker of congestive heart failure.	GTP-binding protein RAD | RAD1 | RRAD, Ras related glycolysis inihibitor and calcium channel regulator | RAD | ras associated with diabetes | Ras-related associated with diabetes | REM3 | RAS (RAD and GEM) like GTP binding 3 | RGD:736416	is_marker_for:DOID:6000:congestive heart failure | is_implicated_in:DOID:9352:type 2 diabetes mellitus	N.A.	HGNC:12855:YWHAZ | HGNC:1463:CAMK2G | HGNC:12011:TPM2 | MGI:98810:Tpm2 | HGNC:7849:NME1 | HGNC:9380:PRKACA | HGNC:9393:PRKCA | HGNC:2457:CSNK2A1 | HGNC:2460:CSNK2B | HGNC:1442:CALM1 | HGNC:7160:MMP14 | HGNC:3236:EGFR | HGNC:11364:STAT3 | HGNC:3185:EEA1 | HGNC:1587:CCNDBP1 | HGNC:26821:CCDC141 | HGNC:28908:DNAJC12 | HGNC:21698:RNF216 | HGNC:11998:TP53	HGNC:10446	ENSG00000166592	Rrad	MGI:1930943	ENSMUSG00000031880	rrad	ZDB-GENE-030131-5607	No	Yes	Yes	No	Yes	No	No	No	No	No	No	Yes	No	No	No	No	No	POINT_MUTATION	Yes	No	No	No	No	No	No	N.A.	N.A.	N.A.	N.A.	N.A.	N.A.	N.A.	N.A.	N.A.	N.A.	N.A.
TCF4	transcription factor 4	Enables several functions, including RNA polymerase II cis-regulatory region sequence-specific DNA binding activity; beta-catenin binding activity; and identical protein binding activity. Involved in positive regulation of DNA-templated transcription. Located in nucleus. Part of beta-catenin-TCF7L2 complex and chromatin. Implicated in Fuchs' endothelial dystrophy; Lynch syndrome; and Pitt-Hopkins…	SEF-2 | transcription factor 4, isoform C | class B basic helix-loop-helix protein 19 | transcription factor 4, isoform M | TCF-4 | SEF2 | FECD3 | E2-2 | CDG2T | SL3-3 enhancer factor 2 | transcription factor 4, isoform E | transcription factor 4, isoform L | PTHS | transcription factor 4, isoform B+ | immunoglobulin transcription factor 2 | MGC149723 | ITF-2 | FCD2 | bHLHb19 | SEF2-1D | ITF2 | t…	implicated_via_orthology:DOID:0060037:developmental disorder of mental health | implicated_via_orthology:DOID:9970:obesity | implicated_via_orthology:DOID:0060488:Pitt-Hopkins syndrome | is_implicated_in:DOID:3883:Lynch syndrome | is_implicated_in:DOID:11555:Fuchs' endothelial dystrophy | is_implicated_in:DOID:0060488:Pitt-Hopkins syndrome	HGNC:2444:CSK	HGNC:5361:ID2 | HGNC:2514:CTNNB1 | HGNC:1442:CALM1 | HGNC:5362:ID3 | HGNC:7611:MYOD1 | HGNC:11556:TAL1 | HGNC:7321:MSC | HGNC:5360:ID1 | HGNC:738:ASCL1 | HGNC:6734:LYL1 | HGNC:11557:TAL2 | HGNC:2494:CTBP1 | HGNC:2681:DAXX | HGNC:11633:TCF3 | HGNC:4668:GTF3C5 | HGNC:17002:PIAS4 | HGNC:740:ASCL3 | HGNC:16290:TRIM33 | HGNC:7980:NR4A1 | HGNC:3373:EP300 | HGNC:11632:TCF21 | HGNC:10058:RNF14 | HGNC:168…	HGNC:11634	ENSG00000196628	Tcf4	MGI:98506	ENSMUSG00000053477	tcf4	ZDB-GENE-090814-1	Yes	Yes	Yes	No	Yes	Yes	No	Yes	No	No	No	Yes	No	No	Yes	Yes	No	COMPLEX_SUBSTITUTION	Yes	No	No	No	No	No	Yes	Potential	ENSG00000196628	TCF4	unknown/uncertain	PMID:23056384. Knockdown results in loss of cilia.	0	Andersen et al. 2003	0	N.A.	N.A.	N.A.
CYFIP2	cytoplasmic FMR1 interacting protein 2	Predicted to enable small GTPase binding activity. Involved in apoptotic process; cell-cell adhesion; and positive regulation of proteolysis. Located in perinuclear region of cytoplasm and synapse. Part of SCAR complex. Implicated in developmental and epileptic encephalopathy 65.	p53 inducible protein | cytoplasmic FMR1-interacting protein 2 | DEE65 | EIEE65 | PIR121 | p53-inducible protein 121 | RGD:1312845	implicated_via_orthology:DOID:0060393:chromosome 15q11.2 deletion syndrome | is_implicated_in:DOID:0080430:developmental and epileptic encephalopathy 65	N.A.	HGNC:4023:FXR1 | HGNC:30373:DNMBP | HGNC:3775:FMR1 | HGNC:8570:PACSIN1 | HGNC:8571:PACSIN2 | HGNC:8572:PACSIN3 | HGNC:13538:MARK4 | HGNC:12853:YWHAH | HGNC:12855:YWHAZ | HGNC:4566:GRB2 | HGNC:9071:PLG | HGNC:591:BIRC3 | HGNC:6770:SMAD4 | HGNC:26259:ZC3H12A | HGNC:12849:YWHAB | HGNC:15630:TCERG1 | HGNC:16463:PRPF40A | HGNC:581:APBB1 | HGNC:4169:GAS7 | HGNC:12799:WWOX | HGNC:11370:STAU1 | HGNC:2844…	HGNC:13760	ENSG00000055163	Cyfip2	MGI:1924134	ENSMUSG00000020340	cyfip2	ZDB-GENE-080724-2	Yes	Yes	Yes	No	Yes	Yes	No	Yes	No	Yes	No	Yes	No	No	Yes	Yes	No	POINT_MUTATION	Yes	Yes	No	No	No	No	Yes	N.A.	N.A.	N.A.	N.A.	N.A.	N.A.	N.A.	N.A.	N.A.	N.A.	N.A.
LRRC23	leucine rich repeat containing 23	Predicted to be active in cytosol.	B7 | LRPB7 | leucine-rich protein B7 | leucine-rich repeat-containing protein 23 | RGD:1604054	N.A.	N.A.	HGNC:33814:AK9 | HGNC:1161:CEP55 | HGNC:29961:OSTN | HGNC:26004:LRRC40 | HGNC:25799:GUF1 | HGNC:8849:GATB | HGNC:31830:MICU2 | HGNC:5414:IFITM3 | HGNC:12407:TUBA4A | HGNC:16987:SUGT1 | HGNC:19261:MTO1 | HGNC:25724:JMJD4	HGNC:19138	ENSG00000010626	Lrrc23	MGI:1315192	ENSMUSG00000030125	lrrc23	ZDB-GENE-041010-153	Yes	Yes	Yes	No	Yes	No	No	No	No	No	No	Yes	No	No	Yes	Yes	No	INDEL	Yes	No	No	No	No	No	Yes	Potential	ENSG00000010626	LRRC23	unknown/uncertain	Unknown protein	0	Arnaiz et al. 2009, Arnaiz et al. 2010, Broadhead et al. 2006, McClintock et al. 2008, Ostrowski et al. 2002, Ross et al. 2007, Smith et al. 2005	0	N.A.	N.A.	N.A.
LMO1	LIM domain only 1	Predicted to enable DNA-binding transcription factor binding activity and transcription coactivator activity. Involved in positive regulation of transcription by RNA polymerase II. Predicted to be located in nucleoplasm. Predicted to be active in nucleus.	TTG1 | T-cell translocation protein 1 | T-cell translocation gene 1 | LIM domain only 1 (rhombotin 1) | MGC116692 | LMO-1 | RHOM1 | rhombotin 1 | cysteine-rich protein TTG-1 | rhombotin-1 | LIM domain only protein 1 | RBTN1 | RGD:1352109	N.A.	N.A.	HGNC:11556:TAL1 | HGNC:4172:GATA3 | HGNC:11557:TAL2 | HGNC:6734:LYL1 | HGNC:15842:ERBIN | HGNC:11167:SNTA1 | HGNC:307:TLE5 | HGNC:1808:CDX4 | HGNC:3183:PHC2 | HGNC:4074:GABPB1 | HGNC:4425:GOLGA2 | HGNC:9655:PTPN3 | HGNC:9891:RBBP8 | HGNC:9954:REL | HGNC:9975:TRIM27 | HGNC:11201:SOX5 | HGNC:11634:TCF4 | HGNC:1065:BLZF1 | HGNC:6532:LDB1 | HGNC:14061:LPXN | HGNC:13178:IKZF3 | HGNC:17908:ZBTB43 | HGN…	HGNC:6641	ENSG00000166407	Lmo1	MGI:102812	ENSMUSG00000036111	lmo1	ZDB-GENE-021115-6	Yes	Yes	Yes	No	Yes	No	No	No	No	No	No	Yes	No	No	No	No	No	N.A.	No	No	No	No	No	No	No	N.A.	N.A.	N.A.	N.A.	N.A.	N.A.	N.A.	N.A.	N.A.	N.A.	N.A.
ZIC2	Zic family member 2	Predicted to enable DNA-binding transcription activator activity, RNA polymerase II-specific; RNA polymerase II cis-regulatory region sequence-specific DNA binding activity; and chromatin DNA binding activity. Predicted to be involved in several processes, including nervous system development; regulation of DNA-templated transcription; and visual perception. Predicted to act upstream of or within…	zinc finger protein ZIC 2 | Zinc finger protein of the cerebellum 2 | HPE5 | Zic family member 2 (odd-paired Drosophila homolog) | Zic family member 2 (odd-paired homolog, Drosophila) | RGD:1322491	implicated_via_orthology:DOID:5419:schizophrenia | implicated_via_orthology:DOID:0110878:holoprosencephaly 5 | is_implicated_in:DOID:0110878:holoprosencephaly 5 | is_implicated_in:DOID:4621:holoprosencephaly	N.A.	HGNC:4317:GLI1 | HGNC:4318:GLI2 | HGNC:4319:GLI3 | HGNC:27752:RNF180 | HGNC:3312:ELAVL1 | HGNC:11715:TEAD2 | HGNC:20857:NANOG | HGNC:9221:POU5F1 | HGNC:22204:AHCYL2 | HGNC:17174:NAGK | HGNC:14661:EGLN3 | HGNC:15673:PHIP | HGNC:11098:SMARCA2 | HGNC:11535:TAF1 | HGNC:29005:TRIM66 | HGNC:14214:CIC | HGNC:7113:MKRN2 | HGNC:24937:HDGFL3 | HGNC:689:ARIH1 | HGNC:11720:TECTA | HGNC:3226:EFNB1 | HGNC:8778…	HGNC:12873	ENSG00000043355	Zic2	MGI:106679	ENSMUSG00000061524	zic2a	ZDB-GENE-000710-4	Yes	Yes	Yes	No	Yes	Yes	Yes	Yes	No	No	No	Yes	No	Yes	No	Yes	No	N.A.	Yes	No	No	No	No	No	Yes	N.A.	N.A.	N.A.	N.A.	N.A.	N.A.	N.A.	N.A.	established	ZIC2	Zic family member 2
ZIC2	Zic family member 2	Predicted to enable DNA-binding transcription activator activity, RNA polymerase II-specific; RNA polymerase II cis-regulatory region sequence-specific DNA binding activity; and chromatin DNA binding activity. Predicted to be involved in several processes, including nervous system development; regulation of DNA-templated transcription; and visual perception. Predicted to act upstream of or within…	zinc finger protein ZIC 2 | Zinc finger protein of the cerebellum 2 | HPE5 | Zic family member 2 (odd-paired Drosophila homolog) | Zic family member 2 (odd-paired homolog, Drosophila) | RGD:1322491	implicated_via_orthology:DOID:5419:schizophrenia | implicated_via_orthology:DOID:0110878:holoprosencephaly 5 | is_implicated_in:DOID:0110878:holoprosencephaly 5 | is_implicated_in:DOID:4621:holoprosencephaly	N.A.	HGNC:4317:GLI1 | HGNC:4318:GLI2 | HGNC:4319:GLI3 | HGNC:27752:RNF180 | HGNC:3312:ELAVL1 | HGNC:11715:TEAD2 | HGNC:20857:NANOG | HGNC:9221:POU5F1 | HGNC:22204:AHCYL2 | HGNC:17174:NAGK | HGNC:14661:EGLN3 | HGNC:15673:PHIP | HGNC:11098:SMARCA2 | HGNC:11535:TAF1 | HGNC:29005:TRIM66 | HGNC:14214:CIC | HGNC:7113:MKRN2 | HGNC:24937:HDGFL3 | HGNC:689:ARIH1 | HGNC:11720:TECTA | HGNC:3226:EFNB1 | HGNC:8778…	HGNC:12873	ENSG00000043355	Zic2	MGI:106679	ENSMUSG00000061524	zic2b	ZDB-GENE-030219-92	Yes	Yes	Yes	No	Yes	Yes	Yes	Yes	No	No	No	Yes	No	Yes	Yes	Yes	Yes	POINT_MUTATION	Yes	No	No	No	No	No	Yes	N.A.	N.A.	N.A.	N.A.	N.A.	N.A.	N.A.	N.A.	established	ZIC2	Zic family member 2
ABLIM3	actin binding LIM protein family member 3	Predicted to enable actin filament binding activity. Involved in positive regulation of protein targeting to mitochondrion. Acts upstream of or within cilium assembly and lamellipodium assembly. Located in lamellipodium and stress fiber.	abLIM-3 | actin binding LIM protein family, member 3 | actin-binding LIM protein 3 | HMFN1661 | actin-binding LIM protein family member 3 | RGD:1354406	N.A.	HGNC:3236:EGFR	HGNC:143:ACTC1 | HGNC:129:ACTA1 | HGNC:30655:ABRA | HGNC:13178:IKZF3 | HGNC:26552:CCDC33 | HGNC:16509:SSX2IP | HGNC:1100:BRCA1 | HGNC:1748:CDH1 | HGNC:3236:EGFR | HGNC:587:APEX1 | HGNC:15846:PALMD | HGNC:17165:TFIP11 | HGNC:16696:SNW1 | HGNC:24011:ABI2 | HGNC:15962:CBX8 | HGNC:26938:HIKESHI | HGNC:26508:CWF19L2 | HGNC:13450:BANP | HGNC:17116:CATSPER1 | HGNC:28742:ZNF620 | HGNC:1594:CCNH | HGNC:96…	HGNC:29132	ENSG00000173210	Ablim3	MGI:2442582	ENSMUSG00000032735	ablim3	ZDB-GENE-070112-1122	Yes	Yes	Yes	No	Yes	No	No	No	No	No	No	Yes	No	Yes	No	No	No	POINT_MUTATION	Yes	No	No	No	No	No	No	N.A.	N.A.	N.A.	N.A.	N.A.	N.A.	N.A.	N.A.	N.A.	N.A.	N.A.
KCNQ1	potassium voltage-gated channel subfamily Q member 1	Enables several functions, including calmodulin binding activity; protein kinase A binding activity; and voltage-gated potassium channel activity. Contributes to delayed rectifier potassium channel activity. Involved in several processes, including cellular response to cAMP; regulation of cardiac muscle cell membrane repolarization; and regulation of heart contraction. Located in several cellular…	slow delayed rectifier channel subunit | kidney and cardiac voltage dependend K+ channel | LQT | Kv7.1 | WRS | KCNA8 | ATFB1 | ATFB3 | Kv1.9 | IKs producing slow voltage-gated potassium channel subunit alpha KvLQT1 | SQT2 | FLJ26167 | potassium channel, voltage gated KQT-like subfamily Q, member 1 | KCNA9 | potassium voltage-gated channel subfamily KQT member 1 | LQT1 | voltage-gated potassium ch…	is_marker_for:DOID:4440:seminoma | implicated_via_orthology:DOID:2843:long QT syndrome | implicated_via_orthology:DOID:10763:hypertension | implicated_via_orthology:DOID:2842:Jervell-Lange Nielsen syndrome | implicated_via_orthology:DOID:0110644:long QT syndrome 1 | is_implicated_in:DOID:2843:long QT syndrome | is_implicated_in:DOID:0110644:long QT syndrome 1 | is_implicated_in:DOID:0060224:atria…	N.A.	HGNC:12036:TRAF6 | HGNC:379:AKAP9 | HGNC:9391:PRKAR2A | HGNC:9281:PPP1CA | HGNC:9380:PRKACA | HGNC:6240:KCNE1 | HGNC:6242:KCNE2 | HGNC:6296:KCNQ2 | HGNC:5237:HSPA4 | HGNC:7727:NEDD4 | HGNC:12618:USP2 | HGNC:564:AP2M1 | HGNC:7728:NEDD4L | HGNC:819:ATP4A | HGNC:3236:EGFR | HGNC:933:BACE1 | HGNC:20164:HOMEZ	HGNC:6294	ENSG00000053918	Kcnq1	MGI:108083	ENSMUSG00000009545	kcnq1.1	ZDB-GENE-061214-5	Yes	Yes	Yes	No	Yes	No	No	No	No	No	No	Yes	No	Yes	Yes	Yes	No	POINT_MUTATION	Yes	No	No	No	No	No	Yes	N.A.	N.A.	N.A.	N.A.	N.A.	N.A.	N.A.	N.A.	N.A.	N.A.	N.A.
DMD	dystrophin	Enables cytoskeletal protein binding activity and dystroglycan binding activity. A structural constituent of muscle. Involved in several processes, including cardiac muscle contraction; positive regulation of neuron differentiation; and positive regulation of neuron projection development. Located in several cellular components, including costamere; filopodium membrane; and sarcolemma. Part of dy…	MRX85 | DXS272 | DXS206 | mutant dystrophin | BMD | DXS239 | DXS269 | DXS230 | DXS142 | DXS268 | dystrophin (muscular dystrophy, Duchenne and Becker types) | DXS270 | CMD3B | truncated dystrophin | mental retardation, X-linked 85 | DXS164 | RGD:736976	is_marker_for:DOID:11723:Duchenne muscular dystrophy | is_marker_for:DOID:12930:dilated cardiomyopathy | is_implicated_in:DOID:11723:Duchenne muscular dystrophy | implicated_via_orthology:DOID:11723:Duchenne muscular dystrophy | implicated_via_orthology:DOID:9884:muscular dystrophy | implicated_via_orthology:DOID:12930:dilated cardiomyopathy | implicated_via_orthology:DOID:4724:brain edema | biom…	N.A.	HGNC:3057:DTNA | HGNC:6258:KCNJ12 | HGNC:6265:KCNJ4 | HGNC:11167:SNTA1 | HGNC:11169:SNTB2 | HGNC:11168:SNTB1 | HGNC:2666:DAG1 | HGNC:129:ACTA1 | HGNC:6857:MAP3K5 | HGNC:11728:TERF1 | HGNC:11729:TERF2 | HGNC:2888:DISC1 | HGNC:17861:TRAF3IP1 | RGD:2927:Itgb1 | RGD:3443:Ptk2 | RGD:1307068:Snta1 | HGNC:711:ARRB1 | HGNC:7803:NFX1 | HGNC:3332:MARK2 | HGNC:620:APP | HGNC:7727:NEDD4 | HGNC:9688:CAVIN1 | …	HGNC:2928	ENSG00000198947	Dmd	MGI:94909	ENSMUSG00000045103	dmd	ZDB-GENE-010426-1	Yes	Yes	Yes	No	Yes	Yes	No	Yes	No	No	No	Yes	No	Yes	Yes	Yes	No	POINT_MUTATION	Yes	No	Yes	No	No	No	Yes	N.A.	N.A.	N.A.	N.A.	N.A.	N.A.	N.A.	N.A.	N.A.	N.A.	N.A.
AJAP1	adherens junctions associated protein 1	Enables beta-catenin binding activity. Involved in negative regulation of cell-matrix adhesion; negative regulation of wound healing; and regulation of polarized epithelial cell differentiation. Located in several cellular components, including adherens junction; basolateral plasma membrane; and cell-cell contact zone.	transmembrane protein SHREW1 | SHREW1 | membrane protein shrew-1 | MOT8 | adherens junction-associated protein 1 | RP3-426F10.1 | adherens junction associated protein 1 | SHREW-1 | RGD:1603390	N.A.	N.A.	HGNC:2514:CTNNB1 | HGNC:1748:CDH1 | RGD:68424:Dlg4	HGNC:30801	ENSG00000196581	Ajap1	MGI:2685419	ENSMUSG00000039546	ajap1	ZDB-GENE-041210-353	Yes	Yes	Yes	No	Yes	No	No	No	No	No	No	Yes	No	No	No	No	No	POINT_MUTATION	Yes	No	No	No	No	No	No	N.A.	N.A.	N.A.	N.A.	N.A.	N.A.	N.A.	N.A.	N.A.	N.A.	N.A.
AK1	adenylate kinase 1	Enables adenylate kinase activity and nucleoside diphosphate kinase activity. Predicted to be involved in nucleobase-containing small molecule interconversion. Predicted to act upstream of or within nucleoside monophosphate phosphorylation and regulation of G1/S transition of mitotic cell cycle. Located in cytosol. Implicated in congenital nonspherocytic hemolytic anemia and hemolytic anemia. Bio…	myokinase | HTL-S-58j | AK 1 | adenylate monophosphate kinase | testis secretory sperm binding protein Li 58j | ATP-AMP transphosphorylase 1 | ATP:AMP phosphotransferase | adenylate kinase isoenzyme 1 | RGD:736701	is_marker_for:DOID:9970:obesity | biomarker_via_orthology:DOID:9352:type 2 diabetes mellitus | biomarker_via_orthology:DOID:3525:middle cerebral artery infarction | biomarker_via_orthology:DOID:5844:myocardial infarction | is_implicated_in:DOID:2861:congenital nonspherocytic hemolytic anemia | is_implicated_in:DOID:583:hemolytic anemia	N.A.	HGNC:13726:KMT2C | HGNC:3703:FHL2 | HGNC:16007:TRIM63 | HGNC:13575:BRD4 | HGNC:11728:TERF1 | HGNC:19246:TERF2IP | HGNC:11824:TINF2 | HGNC:620:APP | HGNC:5382:IDH1 | HGNC:8071:NXF1 | HGNC:2753:DECR1 | HGNC:7230:MRE11 | HGNC:10911:SLC12A2 | HGNC:11802:TIA1 | HGNC:8127:OGT | HGNC:11450:SUCLG2 | HGNC:1656:CD2BP2 | HGNC:23571:COBLL1 | HGNC:29152:RAB11FIP2 | HGNC:20043:GEMIN5 | HGNC:30097:PCF11 | HGNC:…	HGNC:361	ENSG00000106992	Ak1	MGI:87977	ENSMUSG00000026817	ak1	ZDB-GENE-040822-37	Yes	Yes	Yes	No	Yes	No	No	No	No	No	No	Yes	No	No	No	No	No	POINT_MUTATION	Yes	No	No	No	No	No	No	Potential	ENSG00000106992	AK1	no	adenylate kinase activity, no link to cilia	0	Cao et al. 2008, Liu et al. 2007, Pazour et al. 2005, Ross et al. 2007, Stubbs et al. 2008	Cytosol	N.A.	N.A.	N.A.
AK7	adenylate kinase 7	Enables adenylate kinase activity; cytidylate kinase activity; and nucleoside diphosphate kinase activity. Predicted to be involved in cell projection organization; nucleoside monophosphate phosphorylation; and phosphorylation. Predicted to act upstream of or within several processes, including axoneme assembly; epithelial cilium movement involved in extracellular fluid movement; and inflammatory…	FLJ32864 | putative adenylate kinase 7 | CFAP75 | ATP-AMP transphosphorylase 7 | SPGF27 | AK 7 | FAP75 | RGD:1320025	implicated_via_orthology:DOID:10908:hydrocephalus | is_implicated_in:DOID:0111928:spermatogenic failure 27	N.A.	HGNC:17103:TNPO3 | HGNC:30677:GPKOW | HGNC:7511:MUC13 | HGNC:20509:ZC3H14 | HGNC:24912:LARP7 | HGNC:30535:NUDCD2 | HGNC:744:ASH2L	HGNC:20091	ENSG00000140057	Ak7	MGI:1926051	ENSMUSG00000041323	ak7a	ZDB-GENE-040724-122	No	Yes	Yes	No	Yes	Yes	No	Yes	No	No	No	Yes	No	No	No	No	No	POINT_MUTATION	Yes	No	No	No	No	No	No	Gold Standard	ENSG00000140057	AK7	adenylate kinase 7 [Source:HGNC Symbol;Acc:20091]	Ultrastructural defects in 9+2 cilia, leading to PCD phenotype in mutant mice PMID:18776131. Role in ATP production to power ciliary beating. Reduced expression levels in PCD patients PMID:20537283. 1 single possibly pathogenic variant found in AK7 in 1 PCD patient PMID: 22801010	PMID:18776131 PMID:20537283 PMID:22801010	Arnaiz et al. 2009, Arnaiz et al. 2010, Broadhead et al. 2006, Ostrowski et al. 2002, Ross et al. 2007, Smith et al. 2005, Stubbs et al. 2008	No data	established	AK7	adenylate kinase 7
AK7	adenylate kinase 7	Enables adenylate kinase activity; cytidylate kinase activity; and nucleoside diphosphate kinase activity. Predicted to be involved in cell projection organization; nucleoside monophosphate phosphorylation; and phosphorylation. Predicted to act upstream of or within several processes, including axoneme assembly; epithelial cilium movement involved in extracellular fluid movement; and inflammatory…	FLJ32864 | putative adenylate kinase 7 | CFAP75 | ATP-AMP transphosphorylase 7 | SPGF27 | AK 7 | FAP75 | RGD:1320025	implicated_via_orthology:DOID:10908:hydrocephalus | is_implicated_in:DOID:0111928:spermatogenic failure 27	N.A.	HGNC:17103:TNPO3 | HGNC:30677:GPKOW | HGNC:7511:MUC13 | HGNC:20509:ZC3H14 | HGNC:24912:LARP7 | HGNC:30535:NUDCD2 | HGNC:744:ASH2L	HGNC:20091	ENSG00000140057	Ak7	MGI:1926051	ENSMUSG00000041323	ak7b	ZDB-GENE-050309-170	No	Yes	Yes	No	Yes	Yes	No	Yes	No	No	No	Yes	No	No	No	No	No	POINT_MUTATION	Yes	No	No	No	No	No	No	Gold Standard	ENSG00000140057	AK7	adenylate kinase 7 [Source:HGNC Symbol;Acc:20091]	Ultrastructural defects in 9+2 cilia, leading to PCD phenotype in mutant mice PMID:18776131. Role in ATP production to power ciliary beating. Reduced expression levels in PCD patients PMID:20537283. 1 single possibly pathogenic variant found in AK7 in 1 PCD patient PMID: 22801010	PMID:18776131 PMID:20537283 PMID:22801010	Arnaiz et al. 2009, Arnaiz et al. 2010, Broadhead et al. 2006, Ostrowski et al. 2002, Ross et al. 2007, Smith et al. 2005, Stubbs et al. 2008	No data	established	AK7	adenylate kinase 7
CFAP91	cilia and flagella associated protein 91	Involved in axonemal central apparatus assembly and spermatogenesis. Predicted to be located in motile cilium and radial spoke stalk. Implicated in spermatogenic failure 51.	AAT1alpha | MYCBP-binding protein | C3orf15 | cilia- and flagella-associated protein 91 | MYCBP/AMY-1-associated, testis expressed 1 | AAT1-alpha | MYCBP-associated, testis expressed 1 | MYCBP/AMY-1-associated testis-expressed protein 1 | SPGF51 | DKFZp781A2221 | spermatogenesis associated 26 | AAT1 | MAATS1 | AMY-1-associating protein expressed in testis 1 | CaM-IP2 | AAT-1 | MYCBP associated an…	is_implicated_in:DOID:0112273:spermatogenic failure 51	HGNC:30424:SPPL3	HGNC:7554:MYCBP | HGNC:367:AKAP1 | HGNC:9392:PRKAR2B | HGNC:6735:LYN | HGNC:26244:CEP97 | HGNC:24590:DPY30 | HGNC:9378:PRKAB1 | HGNC:3039:DSCAM | HGNC:2888:DISC1	HGNC:24010	ENSG00000183833	Cfap91	MGI:2443598	ENSMUSG00000022805	cfap91	ZDB-GENE-070912-489	Yes	Yes	Yes	No	Yes	No	No	No	No	No	No	Yes	No	No	No	No	No	POINT_MUTATION	Yes	No	No	No	No	No	No	Potential	ENSG00000183833	C3orf15	no	AMY-1-associating protein expressed in testis 1	0	Arnaiz et al. 2009, Arnaiz et al. 2010, Broadhead et al. 2006, Keller et al. 2005, Li et al. 2004, Pazour et al. 2005, Ross et al. 2007, Smith et al. 2005	Cytoplasm, mitochondrion	N.A.	N.A.	N.A.
MAL	mal, T cell differentiation protein	A structural constituent of myelin sheath. Predicted to be involved in myelination. Predicted to act upstream of or within positive regulation of extrinsic apoptotic signaling pathway via death domain receptors. Located in endoplasmic reticulum and membrane raft. Implicated in metachromatic leukodystrophy.	MyD88-adapter-like | VIP17 | T-cell differentiation protein MAL | T-lymphocyte maturation-associated protein | myelin and lymphocyte protein | MVP17 | RGD:735676	is_implicated_in:DOID:10581:metachromatic leukodystrophy	N.A.	HGNC:7562:MYD88 | HGNC:12630:USP7 | HGNC:3157:EDA | HGNC:6374:KLRC1 | HGNC:9676:PTPRN | HGNC:25922:FIBCD1 | HGNC:30248:SMIM3 | HGNC:22036:LSMEM1 | HGNC:32069:LDLRAD1 | HGNC:6636:LMNA | HGNC:25071:NCAPH2 | HGNC:9029:PLA2G10 | HGNC:17117:SLC35C2 | HGNC:639:AQP6 | HGNC:29305:GRAMD1A | HGNC:17164:BCL2L13 | HGNC:10905:SLC10A1 | HGNC:11919:CD40 | HGNC:16191:NKAIN4 | HGNC:15885:SYNDIG1 | HGNC:4907:HIBAD…	HGNC:6817	ENSG00000172005	Mal	MGI:892970	ENSMUSG00000027375	zgc:101772	ZDB-GENE-040912-51	Yes	Yes	Yes	No	Yes	No	No	No	No	No	No	Yes	No	No	No	No	No	N.A.	No	No	No	No	No	No	No	Gold Standard	ENSG00000172005	MAL	mal, T-cell differentiation protein [Source:HGNC Symbol;Acc:6817]	Absent/abnormal cilia when overexpressed PMID: 22895261. Punctate distribution in some cilia	PMID:22895261	0	Cilium	candidate	MAL	mal, T-cell differentiation protein
MAL	mal, T cell differentiation protein	A structural constituent of myelin sheath. Predicted to be involved in myelination. Predicted to act upstream of or within positive regulation of extrinsic apoptotic signaling pathway via death domain receptors. Located in endoplasmic reticulum and membrane raft. Implicated in metachromatic leukodystrophy.	MyD88-adapter-like | VIP17 | T-cell differentiation protein MAL | T-lymphocyte maturation-associated protein | myelin and lymphocyte protein | MVP17 | RGD:735676	is_implicated_in:DOID:10581:metachromatic leukodystrophy	N.A.	HGNC:7562:MYD88 | HGNC:12630:USP7 | HGNC:3157:EDA | HGNC:6374:KLRC1 | HGNC:9676:PTPRN | HGNC:25922:FIBCD1 | HGNC:30248:SMIM3 | HGNC:22036:LSMEM1 | HGNC:32069:LDLRAD1 | HGNC:6636:LMNA | HGNC:25071:NCAPH2 | HGNC:9029:PLA2G10 | HGNC:17117:SLC35C2 | HGNC:639:AQP6 | HGNC:29305:GRAMD1A | HGNC:17164:BCL2L13 | HGNC:10905:SLC10A1 | HGNC:11919:CD40 | HGNC:16191:NKAIN4 | HGNC:15885:SYNDIG1 | HGNC:4907:HIBAD…	HGNC:6817	ENSG00000172005	Mal	MGI:892970	ENSMUSG00000027375	malb	ZDB-GENE-050417-175	Yes	Yes	Yes	No	Yes	No	No	No	No	No	No	Yes	No	No	No	No	No	N.A.	No	No	No	No	No	No	No	Gold Standard	ENSG00000172005	MAL	mal, T-cell differentiation protein [Source:HGNC Symbol;Acc:6817]	Absent/abnormal cilia when overexpressed PMID: 22895261. Punctate distribution in some cilia	PMID:22895261	0	Cilium	candidate	MAL	mal, T-cell differentiation protein
MAL	mal, T cell differentiation protein	A structural constituent of myelin sheath. Predicted to be involved in myelination. Predicted to act upstream of or within positive regulation of extrinsic apoptotic signaling pathway via death domain receptors. Located in endoplasmic reticulum and membrane raft. Implicated in metachromatic leukodystrophy.	MyD88-adapter-like | VIP17 | T-cell differentiation protein MAL | T-lymphocyte maturation-associated protein | myelin and lymphocyte protein | MVP17 | RGD:735676	is_implicated_in:DOID:10581:metachromatic leukodystrophy	N.A.	HGNC:7562:MYD88 | HGNC:12630:USP7 | HGNC:3157:EDA | HGNC:6374:KLRC1 | HGNC:9676:PTPRN | HGNC:25922:FIBCD1 | HGNC:30248:SMIM3 | HGNC:22036:LSMEM1 | HGNC:32069:LDLRAD1 | HGNC:6636:LMNA | HGNC:25071:NCAPH2 | HGNC:9029:PLA2G10 | HGNC:17117:SLC35C2 | HGNC:639:AQP6 | HGNC:29305:GRAMD1A | HGNC:17164:BCL2L13 | HGNC:10905:SLC10A1 | HGNC:11919:CD40 | HGNC:16191:NKAIN4 | HGNC:15885:SYNDIG1 | HGNC:4907:HIBAD…	HGNC:6817	ENSG00000172005	Mal	MGI:892970	ENSMUSG00000027375	mala.1	ZDB-GENE-070424-9	Yes	Yes	Yes	No	Yes	No	No	No	No	No	No	Yes	No	No	No	No	No	POINT_MUTATION	Yes	No	No	No	No	No	No	Gold Standard	ENSG00000172005	MAL	mal, T-cell differentiation protein [Source:HGNC Symbol;Acc:6817]	Absent/abnormal cilia when overexpressed PMID: 22895261. Punctate distribution in some cilia	PMID:22895261	0	Cilium	candidate	MAL	mal, T-cell differentiation protein
MAL	mal, T cell differentiation protein	A structural constituent of myelin sheath. Predicted to be involved in myelination. Predicted to act upstream of or within positive regulation of extrinsic apoptotic signaling pathway via death domain receptors. Located in endoplasmic reticulum and membrane raft. Implicated in metachromatic leukodystrophy.	MyD88-adapter-like | VIP17 | T-cell differentiation protein MAL | T-lymphocyte maturation-associated protein | myelin and lymphocyte protein | MVP17 | RGD:735676	is_implicated_in:DOID:10581:metachromatic leukodystrophy	N.A.	HGNC:7562:MYD88 | HGNC:12630:USP7 | HGNC:3157:EDA | HGNC:6374:KLRC1 | HGNC:9676:PTPRN | HGNC:25922:FIBCD1 | HGNC:30248:SMIM3 | HGNC:22036:LSMEM1 | HGNC:32069:LDLRAD1 | HGNC:6636:LMNA | HGNC:25071:NCAPH2 | HGNC:9029:PLA2G10 | HGNC:17117:SLC35C2 | HGNC:639:AQP6 | HGNC:29305:GRAMD1A | HGNC:17164:BCL2L13 | HGNC:10905:SLC10A1 | HGNC:11919:CD40 | HGNC:16191:NKAIN4 | HGNC:15885:SYNDIG1 | HGNC:4907:HIBAD…	HGNC:6817	ENSG00000172005	Mal	MGI:892970	ENSMUSG00000027375	mala.2	ZDB-GENE-061027-365	Yes	Yes	Yes	No	Yes	No	No	No	No	No	No	Yes	No	No	No	No	No	N.A.	No	No	No	No	No	No	No	Gold Standard	ENSG00000172005	MAL	mal, T-cell differentiation protein [Source:HGNC Symbol;Acc:6817]	Absent/abnormal cilia when overexpressed PMID: 22895261. Punctate distribution in some cilia	PMID:22895261	0	Cilium	candidate	MAL	mal, T-cell differentiation protein
RFX4	regulatory factor X4	Enables DNA-binding transcription activator activity, RNA polymerase II-specific and RNA polymerase II cis-regulatory region sequence-specific DNA binding activity. Involved in positive regulation of transcription by RNA polymerase II. Predicted to be located in nucleus. Predicted to be part of chromatin.	NYD-SP10 | testis development protein NYD-SP10 | regulatory factor X, 4 (influences HLA class II expression) | winged-helix transcription factor RFX4 | transcription factor NYD-sp10 | transcription factor RFX4 | regulatory factor X4, isoform c | regulatory factor X 4 | RGD:1354416	N.A.	HGNC:6407:KRAS	HGNC:9983:RFX2 | HGNC:9984:RFX3 | HGNC:9985:RFX4	HGNC:9985	ENSG00000111783	Rfx4	MGI:1918387	ENSMUSG00000020037	rfx4	ZDB-GENE-040909-2	Yes	Yes	Yes	No	Yes	Yes	No	Yes	No	No	No	Yes	No	Yes	Yes	Yes	No	INDEL	Yes	No	Yes	No	No	No	Yes	N.A.	N.A.	N.A.	N.A.	N.A.	N.A.	N.A.	N.A.	N.A.	N.A.	N.A.
SHH	sonic hedgehog signaling molecule	Enables calcium ion binding activity; patched binding activity; and zinc ion binding activity. Involved in several processes, including hemopoiesis; positive regulation of sclerotome development; and positive regulation of smoothened signaling pathway. Acts upstream of or within epithelial-mesenchymal cell signaling. Located in Golgi apparatus; endoplasmic reticulum; and extracellular space. Impl…	MCOPCB5 | shh unprocessed N-terminal signaling and C-terminal autoprocessing domains | HHG1 | sonic hedgehog | sonic hedgehog homolog | HPE3 | SMMCI | TPTPS | TPT | HLP3 | sonic hedgehog protein | ShhNC | RGD:736829	is_marker_for:DOID:1312:focal segmental glomerulosclerosis | is_marker_for:DOID:10976:membranous glomerulonephritis | is_marker_for:DOID:0060041:autism spectrum disorder | is_marker_for:DOID:9256:colorectal cancer | is_marker_for:DOID:0050784:primary progressive multiple sclerosis | is_marker_for:DOID:13608:biliary atresia | is_marker_for:DOID:10534:stomach cancer | is_marker_for:DOID:3328:tempor…	N.A.	HGNC:10848:SHH | HGNC:20738:SYVN1 | HGNC:28454:DERL1 | HGNC:17943:DERL2 | HGNC:10717:SEL1L | HGNC:18967:EDEM1 | HGNC:15877:EDEM2 | HGNC:16787:EDEM3 | HGNC:11855:TSPAN8 | HGNC:9585:PTCH1 | HGNC:14866:HHIP	HGNC:10848	ENSG00000164690	Shh	MGI:98297	ENSMUSG00000002633	shha	ZDB-GENE-980526-166	Yes	Yes	Yes	No	Yes	Yes	No	Yes	No	Yes	Yes	Yes	No	Yes	Yes	Yes	Yes	DEFICIENCY	Yes	Yes	Yes	No	No	No	Yes	Gold Standard	ENSG00000164690	SHH	sonic hedgehog [Source:HGNC Symbol;Acc:10848]	PMID: 17641202	PMID:17641202	0	Ciliary Membrane	N.A.	N.A.	N.A.
SHH	sonic hedgehog signaling molecule	Enables calcium ion binding activity; patched binding activity; and zinc ion binding activity. Involved in several processes, including hemopoiesis; positive regulation of sclerotome development; and positive regulation of smoothened signaling pathway. Acts upstream of or within epithelial-mesenchymal cell signaling. Located in Golgi apparatus; endoplasmic reticulum; and extracellular space. Impl…	MCOPCB5 | shh unprocessed N-terminal signaling and C-terminal autoprocessing domains | HHG1 | sonic hedgehog | sonic hedgehog homolog | HPE3 | SMMCI | TPTPS | TPT | HLP3 | sonic hedgehog protein | ShhNC | RGD:736829	is_marker_for:DOID:1312:focal segmental glomerulosclerosis | is_marker_for:DOID:10976:membranous glomerulonephritis | is_marker_for:DOID:0060041:autism spectrum disorder | is_marker_for:DOID:9256:colorectal cancer | is_marker_for:DOID:0050784:primary progressive multiple sclerosis | is_marker_for:DOID:13608:biliary atresia | is_marker_for:DOID:10534:stomach cancer | is_marker_for:DOID:3328:tempor…	N.A.	HGNC:10848:SHH | HGNC:20738:SYVN1 | HGNC:28454:DERL1 | HGNC:17943:DERL2 | HGNC:10717:SEL1L | HGNC:18967:EDEM1 | HGNC:15877:EDEM2 | HGNC:16787:EDEM3 | HGNC:11855:TSPAN8 | HGNC:9585:PTCH1 | HGNC:14866:HHIP	HGNC:10848	ENSG00000164690	Shh	MGI:98297	ENSMUSG00000002633	shhb	ZDB-GENE-980526-41	Yes	Yes	Yes	No	Yes	Yes	No	Yes	No	Yes	Yes	Yes	No	Yes	Yes	Yes	No	POINT_MUTATION	Yes	No	No	No	No	No	Yes	Gold Standard	ENSG00000164690	SHH	sonic hedgehog [Source:HGNC Symbol;Acc:10848]	PMID: 17641202	PMID:17641202	0	Ciliary Membrane	N.A.	N.A.	N.A.
LRRC34	leucine rich repeat containing 34	Predicted to be involved in cell differentiation. Predicted to be located in cytoplasm and nucleolus.	FLJ27346 | MGC27085 | leucine-rich repeat-containing protein 34 | RGD:1604227	N.A.	N.A.	HGNC:11306:SRPK2 | HGNC:6607:LILRB3	HGNC:28408	ENSG00000171757	Lrrc34	MGI:1919077	ENSMUSG00000027702	lrrc34	ZDB-GENE-091118-73	Yes	Yes	Yes	No	Yes	No	No	No	No	No	No	No	Yes	No	No	No	No	POINT_MUTATION	Yes	No	No	No	No	No	No	Potential	ENSG00000171757	LRRC34	no	mouse fetal ovary development PMID: 22844512	0	Arnaiz et al. 2009, Arnaiz et al. 2010, McClintock et al. 2008, Ostrowski et al. 2002, Ross et al. 2007, Stubbs et al. 2008	0	N.A.	N.A.	N.A.
NHERF1	NHERF family PDZ scaffold protein 1	Enables several functions, including PDZ domain binding activity; channel regulator activity; and signaling receptor binding activity. Involved in several processes, including establishment of Golgi localization; establishment or maintenance of epithelial cell apical/basal polarity; and regulation of signal transduction. Located in apical plasma membrane; microvillus; and perinuclear region of cy…	solute carrier family 9 (sodium/hydrogen exchanger), isoform 3 regulator 1 | ezrin-radixin-moesin-binding phosphoprotein 50 | solute carrier family 9 (sodium/hydrogen exchanger), isoform 3 regulatory factor 1 | solute carrier family 9 isoform A3 regulatory factor 1 | solute carrier family 9 (sodium/hydrogen exchanger), member 3 regulator 1 | NHERF-1 | sodium/hydrogen exchanger regulatory factor 1…	implicated_via_orthology:DOID:0080078:hypophosphatemic nephrolithiasis/osteoporosis 2 | implicated_via_orthology:DOID:0060340:ciliopathy | implicated_via_orthology:DOID:10003:sensorineural hearing loss | biomarker_via_orthology:DOID:10763:hypertension | is_implicated_in:DOID:0080078:hypophosphatemic nephrolithiasis/osteoporosis 2	HGNC:9588:PTEN	HGNC:6255:KCNJ1 | HGNC:8154:OPRK1 | HGNC:11075:NHERF1 | HGNC:11073:SLC9A3 | HGNC:8821:PDZK1 | HGNC:2514:CTNNB1 | HGNC:53:ABCC2 | HGNC:1884:CFTR | MGI:109524:Trpc5 | MGI:109525:Trpc4 | HGNC:15917:PLCB1 | MGI:97887:Rdx | HGNC:16262:YAP1 | HGNC:12841:YES1 | HGNC:286:ADRB2 | HGNC:4399:RACK1 | HGNC:11034:SLC4A8 | HGNC:7873:NOS2 | HGNC:7373:MSN | HGNC:7773:NF2 | HGNC:23609:TBC1D10A | HGNC:2021:CLCN3 | …	HGNC:11075	ENSG00000109062	Nherf1	MGI:1349482	ENSMUSG00000020733	nherf1b	ZDB-GENE-170530-6	Yes	Yes	Yes	No	Yes	Yes	No	Yes	No	No	Yes	Yes	No	No	No	No	No	N.A.	No	No	No	No	No	No	No	Potential	ENSG00000109062	SLC9A3R1	no	involved in PI3K, overexpressed in 100% of breast cancer, no link to cilia	0	Blacque et al. 2005, Chen et al. 2006, Liu et al. 2007, Mayer et al. 2008, Mayer et al. 2009	0	N.A.	N.A.	N.A.
NHERF1	NHERF family PDZ scaffold protein 1	Enables several functions, including PDZ domain binding activity; channel regulator activity; and signaling receptor binding activity. Involved in several processes, including establishment of Golgi localization; establishment or maintenance of epithelial cell apical/basal polarity; and regulation of signal transduction. Located in apical plasma membrane; microvillus; and perinuclear region of cy…	solute carrier family 9 (sodium/hydrogen exchanger), isoform 3 regulator 1 | ezrin-radixin-moesin-binding phosphoprotein 50 | solute carrier family 9 (sodium/hydrogen exchanger), isoform 3 regulatory factor 1 | solute carrier family 9 isoform A3 regulatory factor 1 | solute carrier family 9 (sodium/hydrogen exchanger), member 3 regulator 1 | NHERF-1 | sodium/hydrogen exchanger regulatory factor 1…	implicated_via_orthology:DOID:0080078:hypophosphatemic nephrolithiasis/osteoporosis 2 | implicated_via_orthology:DOID:0060340:ciliopathy | implicated_via_orthology:DOID:10003:sensorineural hearing loss | biomarker_via_orthology:DOID:10763:hypertension | is_implicated_in:DOID:0080078:hypophosphatemic nephrolithiasis/osteoporosis 2	HGNC:9588:PTEN	HGNC:6255:KCNJ1 | HGNC:8154:OPRK1 | HGNC:11075:NHERF1 | HGNC:11073:SLC9A3 | HGNC:8821:PDZK1 | HGNC:2514:CTNNB1 | HGNC:53:ABCC2 | HGNC:1884:CFTR | MGI:109524:Trpc5 | MGI:109525:Trpc4 | HGNC:15917:PLCB1 | MGI:97887:Rdx | HGNC:16262:YAP1 | HGNC:12841:YES1 | HGNC:286:ADRB2 | HGNC:4399:RACK1 | HGNC:11034:SLC4A8 | HGNC:7873:NOS2 | HGNC:7373:MSN | HGNC:7773:NF2 | HGNC:23609:TBC1D10A | HGNC:2021:CLCN3 | …	HGNC:11075	ENSG00000109062	Nherf1	MGI:1349482	ENSMUSG00000020733	nherf1a	ZDB-GENE-031006-7	Yes	Yes	Yes	No	Yes	Yes	No	Yes	No	No	Yes	Yes	No	Yes	Yes	Yes	No	INDEL	Yes	No	No	No	No	No	Yes	Potential	ENSG00000109062	SLC9A3R1	no	involved in PI3K, overexpressed in 100% of breast cancer, no link to cilia	0	Blacque et al. 2005, Chen et al. 2006, Liu et al. 2007, Mayer et al. 2008, Mayer et al. 2009	0	N.A.	N.A.	N.A.
PDE4B	phosphodiesterase 4B	Enables 3',5'-cyclic-AMP phosphodiesterase activity and cAMP binding activity. Involved in T cell receptor signaling pathway; positive regulation of interleukin-2 production; and positive regulation of type II interferon production. Predicted to be located in Z disc. Predicted to be part of voltage-gated calcium channel complex. Predicted to be active in cytosol; nucleus; and perinuclear region o…	DPDE4 | phosphodiesterase 4B, cAMP-specific (phosphodiesterase E4 dunce homolog, Drosophila) | phosphodiesterase E4 dunce homolog | DKFZp686F2182 | cAMP-specific 3',5'-cyclic phosphodiesterase 4B | MGC126529 | phosphodiesterase 4B, cAMP-specific (dunce | cAMP-specific phosphodiesterase-4 B isoform | phosphodiesterase 4B cAMP-specific | dunce-like phosphodiesterase E4 | PDE32 | PDEIVB | PDE4B5 | R…	is_implicated_in:DOID:0050741:alcohol dependence	N.A.	HGNC:2888:DISC1 | HGNC:8574:PAFAH1B1 | HGNC:600:APOA1 | HGNC:399:ALB | HGNC:6798:MAGEA11 | HGNC:1914:RCBTB2 | HGNC:7200:MOV10 | HGNC:8071:NXF1 | HGNC:8031:NTRK1 | HGNC:12825:XPO1 | HGNC:8783:PDE4D | HGNC:16809:SMURF2 | HGNC:7894:NPAS1 | HGNC:4010:FUS | HGNC:8548:P4HB | HGNC:29550:RIC8A | HGNC:3350:ENO1 | HGNC:6047:IMMT | HGNC:6444:KRT6B | HGNC:12013:TPM4 | HGNC:544:ANXA6 | HGNC:30321:MPRIP | HGNC…	HGNC:8781	ENSG00000184588	Pde4b	MGI:99557	ENSMUSG00000028525	pde4ba	ZDB-GENE-030131-9570	Yes	Yes	Yes	No	Yes	No	No	No	No	No	No	Yes	No	No	No	No	No	POINT_MUTATION	Yes	No	No	No	No	No	No	Potential	ENSG00000184588	PDE4B	unknown/uncertain	PMID:23056384. Knockdown results in loss of cilia.	0	Arnaiz et al. 2010, Li et al. 2004	0	N.A.	N.A.	N.A.
PDE4B	phosphodiesterase 4B	Enables 3',5'-cyclic-AMP phosphodiesterase activity and cAMP binding activity. Involved in T cell receptor signaling pathway; positive regulation of interleukin-2 production; and positive regulation of type II interferon production. Predicted to be located in Z disc. Predicted to be part of voltage-gated calcium channel complex. Predicted to be active in cytosol; nucleus; and perinuclear region o…	DPDE4 | phosphodiesterase 4B, cAMP-specific (phosphodiesterase E4 dunce homolog, Drosophila) | phosphodiesterase E4 dunce homolog | DKFZp686F2182 | cAMP-specific 3',5'-cyclic phosphodiesterase 4B | MGC126529 | phosphodiesterase 4B, cAMP-specific (dunce | cAMP-specific phosphodiesterase-4 B isoform | phosphodiesterase 4B cAMP-specific | dunce-like phosphodiesterase E4 | PDE32 | PDEIVB | PDE4B5 | R…	is_implicated_in:DOID:0050741:alcohol dependence	N.A.	HGNC:2888:DISC1 | HGNC:8574:PAFAH1B1 | HGNC:600:APOA1 | HGNC:399:ALB | HGNC:6798:MAGEA11 | HGNC:1914:RCBTB2 | HGNC:7200:MOV10 | HGNC:8071:NXF1 | HGNC:8031:NTRK1 | HGNC:12825:XPO1 | HGNC:8783:PDE4D | HGNC:16809:SMURF2 | HGNC:7894:NPAS1 | HGNC:4010:FUS | HGNC:8548:P4HB | HGNC:29550:RIC8A | HGNC:3350:ENO1 | HGNC:6047:IMMT | HGNC:6444:KRT6B | HGNC:12013:TPM4 | HGNC:544:ANXA6 | HGNC:30321:MPRIP | HGNC…	HGNC:8781	ENSG00000184588	Pde4b	MGI:99557	ENSMUSG00000028525	pde4bb	ZDB-GENE-070912-454	Yes	Yes	Yes	No	Yes	No	No	No	No	No	No	Yes	No	Yes	No	No	No	POINT_MUTATION	Yes	No	No	No	No	No	No	Potential	ENSG00000184588	PDE4B	unknown/uncertain	PMID:23056384. Knockdown results in loss of cilia.	0	Arnaiz et al. 2010, Li et al. 2004	0	N.A.	N.A.	N.A.
ZMYND12	zinc finger MYND-type containing 12	Predicted to enable metal ion binding activity.	zinc finger MYND domain-containing protein 12 | zinc finger, MYND-type containing 12 | zinc finger, MYND domain containing 12 | DKFZp434N2435 | RGD:1316209	N.A.	N.A.	HGNC:25666:ATOSB | HGNC:15581:TFAP2D | HGNC:3148:TYMP | HGNC:13909:DMRT3 | HGNC:11106:SMARCD1 | HGNC:14063:HDAC4 | HGNC:30677:GPKOW | HGNC:19070:THOC1 | HGNC:20373:SPG21 | HGNC:9394:PICK1 | HGNC:17772:TXN2 | HGNC:4643:GSTZ1 | HGNC:5227:HSF4 | HGNC:26102:SH2D4A | HGNC:307:TLE5 | HGNC:15502:LENG1 | HGNC:25763:SMG9 | HGNC:21645:CHCHD2 | HGNC:21694:POU6F2 | HGNC:24999:ARMC8 | HGNC:6764:MAD2L2 | HGNC:…	HGNC:21192	ENSG00000066185	Zmynd12	MGI:2140259	ENSMUSG00000070806	zmynd12	ZDB-GENE-041114-133	No	Yes	Yes	No	Yes	No	No	No	No	No	No	No	Yes	Yes	Yes	No	No	POINT_MUTATION	Yes	No	No	No	No	No	Yes	Potential	ENSG00000066185	ZMYND12	unknown/uncertain	zinc finger, MYND-type containing 12. Poorly characterised	0	Arnaiz et al. 2009, Arnaiz et al. 2010, Broadhead et al. 2006, Li et al. 2004, Merchant et al. 2007, Ostrowski et al. 2002, Pazour et al. 2005, Ross et al. 2007, Stolc et al. 2005	0	N.A.	N.A.	N.A.
CLGN	calmegin	Predicted to enable calcium ion binding activity. Predicted to be involved in protein folding. Predicted to act upstream of or within binding activity of sperm to zona pellucida and protein-containing complex assembly. Located in endoplasmic reticulum.	testis tissue sperm-binding protein Li 79P | RGD:1343269	N.A.	N.A.	HGNC:198:ADAM2 | HGNC:187:ADAM1A | HGNC:17074:SARM1 | HGNC:15633:TLR9 | HGNC:2076:CLN5 | HGNC:286:ADRB2 | HGNC:12811:XK | HGNC:29644:GDE1 | HGNC:20001:PCSK9 | HGNC:26366:FAM187B | HGNC:26174:OGFOD3 | HGNC:411:ALDH3B2 | HGNC:9093:PLTP | HGNC:51:ABCC1 | HGNC:1458:CALU | HGNC:13238:APMAP | HGNC:814:ATP2B1 | HGNC:816:ATP2B3 | HGNC:817:ATP2B4 | HGNC:5229:DNAJA1 | HGNC:3418:EPRS1 | HGNC:6396:KPNA3 | HG…	HGNC:2060	ENSG00000153132	Clgn	MGI:107472	ENSMUSG00000002190	clgn	ZDB-GENE-060929-708	Yes	Yes	Yes	No	Yes	No	No	No	No	No	No	Yes	No	Yes	Yes	No	No	POINT_MUTATION	Yes	No	No	No	No	No	No	Potential	ENSG00000153132	CLGN	unknown/uncertain	Chaperone. Role in spermatogenesis.	0	Blacque et al. 2005, Mayer et al. 2008, Mayer et al. 2009, Ross et al. 2007	0	N.A.	N.A.	N.A.
TCTE1	t-complex-associated-testis-expressed 1	Predicted to be involved in flagellated sperm motility. Predicted to be located in sperm flagellum.	dynein regulatory complex subunit 5 | tcte-1 | T-complex-associated testis-expressed protein 1 | DRC5 | MGC33600 | D6S46 | FLJ50041 | FAP155 | RGD:1604203	implicated_via_orthology:DOID:12336:male infertility	N.A.	N.A.	HGNC:11693	ENSG00000146221	Tcte1	MGI:98640	ENSMUSG00000023949	tcte1	ZDB-GENE-120406-12	Yes	Yes	Yes	No	Yes	No	No	No	No	No	No	Yes	No	No	No	No	No	N.A.	No	No	No	No	No	No	No	Potential	ENSG00000146221	TCTE1	unknown/uncertain	T-complex-associated testis-expressed protein 1. Poorly characterized	0	Arnaiz et al. 2009, Arnaiz et al. 2010, Broadhead et al. 2006, Li et al. 2004, Merchant et al. 2007, Pazour et al. 2005, Stolc et al. 2005	0	N.A.	N.A.	N.A.
ABHD6	abhydrolase domain containing 6, acylglycerol lipase	Enables acylglycerol lipase activity. Involved in acylglycerol catabolic process. Predicted to be located in late endosome membrane and lysosomal membrane. Predicted to be part of AMPA glutamate receptor complex. Predicted to be active in several cellular components, including GABA-ergic synapse; glutamatergic synapse; and postsynaptic membrane.	monoacylglycerol lipase ABHD6 | 2-arachidonoylglycerol hydrolase | abhydrolase domain containing 6 | lipase protein | abhydrolase domain-containing protein 6 | RGD:1351429	N.A.	N.A.	HGNC:1996:CKMT2 | HGNC:12929:PCGF2 | MGI:1914740:Ufl1 | HGNC:3953:NCS1 | HGNC:4527:C5AR2 | HGNC:8669:PCDHA3 | HGNC:3969:FSHR | HGNC:10067:RNF4 | HGNC:20399:TVP23B | HGNC:32486:RTP2 | HGNC:21689:FIS1 | HGNC:30385:SCAMP4 | HGNC:19181:KIF14 | HGNC:17821:DDX39A | HGNC:8173:OR10H2 | HGNC:5144:HPCA | HGNC:29269:MARCHF4 | HGNC:26255:C3orf52 | HGNC:8172:OR10H1 | HGNC:13476:TTYH1 | HGNC:19718:RXFP1 | HGNC…	HGNC:21398	ENSG00000163686	Abhd6	MGI:1913332	ENSMUSG00000025277	abhd6b	ZDB-GENE-070410-104	Yes	Yes	Yes	No	Yes	No	No	No	No	No	No	Yes	No	No	No	No	No	N.A.	No	No	No	No	No	No	No	N.A.	N.A.	N.A.	N.A.	N.A.	N.A.	N.A.	N.A.	N.A.	N.A.	N.A.
ABHD6	abhydrolase domain containing 6, acylglycerol lipase	Enables acylglycerol lipase activity. Involved in acylglycerol catabolic process. Predicted to be located in late endosome membrane and lysosomal membrane. Predicted to be part of AMPA glutamate receptor complex. Predicted to be active in several cellular components, including GABA-ergic synapse; glutamatergic synapse; and postsynaptic membrane.	monoacylglycerol lipase ABHD6 | 2-arachidonoylglycerol hydrolase | abhydrolase domain containing 6 | lipase protein | abhydrolase domain-containing protein 6 | RGD:1351429	N.A.	N.A.	HGNC:1996:CKMT2 | HGNC:12929:PCGF2 | MGI:1914740:Ufl1 | HGNC:3953:NCS1 | HGNC:4527:C5AR2 | HGNC:8669:PCDHA3 | HGNC:3969:FSHR | HGNC:10067:RNF4 | HGNC:20399:TVP23B | HGNC:32486:RTP2 | HGNC:21689:FIS1 | HGNC:30385:SCAMP4 | HGNC:19181:KIF14 | HGNC:17821:DDX39A | HGNC:8173:OR10H2 | HGNC:5144:HPCA | HGNC:29269:MARCHF4 | HGNC:26255:C3orf52 | HGNC:8172:OR10H1 | HGNC:13476:TTYH1 | HGNC:19718:RXFP1 | HGNC…	HGNC:21398	ENSG00000163686	Abhd6	MGI:1913332	ENSMUSG00000025277	abhd6a	ZDB-GENE-090925-1	Yes	Yes	Yes	No	Yes	No	No	No	No	No	No	Yes	No	Yes	No	No	No	POINT_MUTATION	Yes	No	No	No	No	No	No	N.A.	N.A.	N.A.	N.A.	N.A.	N.A.	N.A.	N.A.	N.A.	N.A.	N.A.
ACTR1A	actin related protein 1A	Predicted to enable ATP binding activity. Predicted to be involved in vesicle-mediated transport. Located in cell cortex and centrosome. Biomarker of Down syndrome and colon cancer.	ARP1 actin related protein 1 homolog A | centractin | ARP1 actin-related protein 1 homolog A, centractin alpha (yeast) | Arp1A | ARP1 actin-related protein 1 homolog A, centractin alpha | alpha-centractin | centrosome-associated actin homolog | FLJ55002 | FLJ52800 | ARP1 | FLJ52695 | CTRN1 | actin-RPV | RGD:1315973	is_marker_for:DOID:14250:Down syndrome | is_marker_for:DOID:219:colon cancer	HGNC:3236:EGFR | HGNC:10023:RIT1	HGNC:8059:NUMA1 | HGNC:17208:BICD2 | HGNC:11276:SPTBN2 | HGNC:15518:DCTN4 | HGNC:14064:HDAC6 | HGNC:12468:UBC | MGI:107745:Dctn1 | MGI:1859251:Dctn3 | MGI:1858964:Actr1a | MGI:1923401:Cep76 | MGI:106227:Capza1 | MGI:107733:Dctn2 | HGNC:2553:CUL3 | HGNC:2551:CUL1 | HGNC:2240:COPS5 | HGNC:2712:DCTN2 | HGNC:168:ACTR1B | HGNC:9551:PSMC4 | HGNC:7579:MYH9 | HGNC:9554:PSMD1 | HGNC:17083:RRS1 | HGNC:6950…	HGNC:167	ENSG00000138107	Actr1a	MGI:1858964	ENSMUSG00000025228	N.A.	N.A.	Yes	Yes	Yes	No	Yes	No	No	No	No	No	No	No	Yes	N.A.	N.A.	N.A.	N.A.	N.A.	No	N.A.	N.A.	N.A.	N.A.	N.A.	N.A.	Potential	ENSG00000138107	ACTR1A	unknown/uncertain	Entrez gene indicates function in centriole, spindle formation, vesicle transport, no link to cilia	0	Andersen et al. 2003, Liu et al. 2007, Mayer et al. 2009, Nogales-Cadenas et al. 2006	Cytosol	N.A.	N.A.	N.A.
ACTR2	actin related protein 2	A structural constituent of cytoskeleton. Contributes to actin filament binding activity. Involved in Arp2/3 complex-mediated actin nucleation; positive regulation of lamellipodium assembly; and positive regulation of nucleobase-containing compound metabolic process. Acts upstream of or within cilium assembly. Located in cytoplasm; nucleus; and site of double-strand break. Part of Arp2/3 protein …	ARP2 actin related protein 2 homolog | ARP2 actin-related protein 2 homolog (yeast) | actin-like protein 2 | ARP2 actin-related protein 2 homolog | ARP2 | actin-related protein 2 | RGD:1321952	is_marker_for:DOID:850:lung disease | is_marker_for:DOID:0080199:colorectal carcinoma	HGNC:6407:KRAS | HGNC:16935:ATG7 | HGNC:3236:EGFR	HGNC:17256:ACTR3B | HGNC:949:BAK1 | HGNC:170:ACTR3 | HGNC:1069:BMP2 | HGNC:3338:CTTN | HGNC:3467:ESR1 | HGNC:132:ACTB | HGNC:12468:UBC | HGNC:3312:ELAVL1 | HGNC:14935:SIRT7 | HGNC:2553:CUL3 | HGNC:18618:LRRK2 | HGNC:704:ARPC1B | HGNC:707:ARPC4 | HGNC:708:ARPC5 | HGNC:705:ARPC2 | HGNC:706:ARPC3 | HGNC:703:ARPC1A | HGNC:23366:ARPC5L | HGNC:2254:CORO1C | HGNC:12492:UBE2N | HGNC:3778:FN1 | HGNC:12663…	HGNC:169	ENSG00000138071	Actr2	MGI:1913963	ENSMUSG00000020152	actr2a	ZDB-GENE-040426-2894	Yes	Yes	Yes	No	Yes	No	No	No	No	No	No	No	Yes	No	Yes	Yes	No	POINT_MUTATION	Yes	No	No	No	No	No	No	N.A.	N.A.	N.A.	N.A.	N.A.	N.A.	N.A.	N.A.	N.A.	N.A.	N.A.
ACTR2	actin related protein 2	A structural constituent of cytoskeleton. Contributes to actin filament binding activity. Involved in Arp2/3 complex-mediated actin nucleation; positive regulation of lamellipodium assembly; and positive regulation of nucleobase-containing compound metabolic process. Acts upstream of or within cilium assembly. Located in cytoplasm; nucleus; and site of double-strand break. Part of Arp2/3 protein …	ARP2 actin related protein 2 homolog | ARP2 actin-related protein 2 homolog (yeast) | actin-like protein 2 | ARP2 actin-related protein 2 homolog | ARP2 | actin-related protein 2 | RGD:1321952	is_marker_for:DOID:850:lung disease | is_marker_for:DOID:0080199:colorectal carcinoma	HGNC:6407:KRAS | HGNC:16935:ATG7 | HGNC:3236:EGFR	HGNC:17256:ACTR3B | HGNC:949:BAK1 | HGNC:170:ACTR3 | HGNC:1069:BMP2 | HGNC:3338:CTTN | HGNC:3467:ESR1 | HGNC:132:ACTB | HGNC:12468:UBC | HGNC:3312:ELAVL1 | HGNC:14935:SIRT7 | HGNC:2553:CUL3 | HGNC:18618:LRRK2 | HGNC:704:ARPC1B | HGNC:707:ARPC4 | HGNC:708:ARPC5 | HGNC:705:ARPC2 | HGNC:706:ARPC3 | HGNC:703:ARPC1A | HGNC:23366:ARPC5L | HGNC:2254:CORO1C | HGNC:12492:UBE2N | HGNC:3778:FN1 | HGNC:12663…	HGNC:169	ENSG00000138071	Actr2	MGI:1913963	ENSMUSG00000020152	actr2b	ZDB-GENE-050410-4	Yes	Yes	Yes	No	Yes	No	No	No	No	No	No	No	Yes	No	Yes	Yes	No	POINT_MUTATION	Yes	No	No	No	No	No	No	N.A.	N.A.	N.A.	N.A.	N.A.	N.A.	N.A.	N.A.	N.A.	N.A.	N.A.
ACTR3	actin related protein 3	A structural constituent of cytoskeleton. Contributes to actin filament binding activity. Involved in several processes, including Arp2/3 complex-mediated actin nucleation; positive regulation of lamellipodium assembly; and positive regulation of transcription by RNA polymerase II. Located in cytoplasm; lamellipodium; and nucleus. Part of Arp2/3 protein complex. Implicated in opisthorchiasis. Bio…	ARP3 actin-related protein 3 homolog | ARP3 actin related protein 3 homolog | actin-related protein 3 homolog (yeast) | ARP3 actin-related protein 3 homolog (yeast) | ARP3 | actin-related protein 3 | actin-like protein 3 | RGD:736322	is_marker_for:DOID:4948:gallbladder carcinoma | is_marker_for:DOID:0080199:colorectal carcinoma | is_marker_for:DOID:3068:glioblastoma | is_marker_for:DOID:5419:schizophrenia | is_implicated_in:DOID:13768:opisthorchiasis | implicated_via_orthology:DOID:1312:focal segmental glomerulosclerosis | biomarker_via_orthology:DOID:1312:focal segmental glomerulosclerosis | biomarker_via_orthology:DOID:5419…	HGNC:6407:KRAS | HGNC:30424:SPPL3	HGNC:30792:EIF1B | HGNC:12734:WASF3 | HGNC:12733:WASF2 | HGNC:4844:HCLS1 | HGNC:169:ACTR2 | HGNC:704:ARPC1B | HGNC:705:ARPC2 | HGNC:706:ARPC3 | HGNC:707:ARPC4 | HGNC:3338:CTTN | HGNC:3467:ESR1 | HGNC:132:ACTB | MGI:88351:Cdk1 | HGNC:9811:RAD21 | HGNC:14935:SIRT7 | HGNC:26244:CEP97 | HGNC:24342:CCP110 | HGNC:18618:LRRK2 | HGNC:708:ARPC5 | HGNC:703:ARPC1A | HGNC:23366:ARPC5L | HGNC:3778:FN1 | HGNC:…	HGNC:170	ENSG00000115091	Actr3	MGI:1921367	ENSMUSG00000026341	actr3	ZDB-GENE-040428-2	Yes	Yes	Yes	No	Yes	Yes	Yes	No	No	No	No	Yes	No	No	No	Yes	No	POINT_MUTATION	Yes	No	No	No	No	No	No	N.A.	N.A.	N.A.	N.A.	N.A.	N.A.	N.A.	N.A.	N.A.	N.A.	N.A.
ACTR3	actin related protein 3	A structural constituent of cytoskeleton. Contributes to actin filament binding activity. Involved in several processes, including Arp2/3 complex-mediated actin nucleation; positive regulation of lamellipodium assembly; and positive regulation of transcription by RNA polymerase II. Located in cytoplasm; lamellipodium; and nucleus. Part of Arp2/3 protein complex. Implicated in opisthorchiasis. Bio…	ARP3 actin-related protein 3 homolog | ARP3 actin related protein 3 homolog | actin-related protein 3 homolog (yeast) | ARP3 actin-related protein 3 homolog (yeast) | ARP3 | actin-related protein 3 | actin-like protein 3 | RGD:736322	is_marker_for:DOID:4948:gallbladder carcinoma | is_marker_for:DOID:0080199:colorectal carcinoma | is_marker_for:DOID:3068:glioblastoma | is_marker_for:DOID:5419:schizophrenia | is_implicated_in:DOID:13768:opisthorchiasis | implicated_via_orthology:DOID:1312:focal segmental glomerulosclerosis | biomarker_via_orthology:DOID:1312:focal segmental glomerulosclerosis | biomarker_via_orthology:DOID:5419…	HGNC:6407:KRAS | HGNC:30424:SPPL3	HGNC:30792:EIF1B | HGNC:12734:WASF3 | HGNC:12733:WASF2 | HGNC:4844:HCLS1 | HGNC:169:ACTR2 | HGNC:704:ARPC1B | HGNC:705:ARPC2 | HGNC:706:ARPC3 | HGNC:707:ARPC4 | HGNC:3338:CTTN | HGNC:3467:ESR1 | HGNC:132:ACTB | MGI:88351:Cdk1 | HGNC:9811:RAD21 | HGNC:14935:SIRT7 | HGNC:26244:CEP97 | HGNC:24342:CCP110 | HGNC:18618:LRRK2 | HGNC:708:ARPC5 | HGNC:703:ARPC1A | HGNC:23366:ARPC5L | HGNC:3778:FN1 | HGNC:…	HGNC:170	ENSG00000115091	Actr3	MGI:1921367	ENSMUSG00000026341	actr3b	ZDB-GENE-070424-10	Yes	Yes	Yes	No	Yes	Yes	Yes	No	No	No	No	Yes	No	Yes	No	No	No	POINT_MUTATION	Yes	No	No	No	No	No	No	N.A.	N.A.	N.A.	N.A.	N.A.	N.A.	N.A.	N.A.	N.A.	N.A.	N.A.
ADCK5	aarF domain containing kinase 5	Predicted to enable protein serine/threonine kinase activity. Predicted to be involved in phosphorylation. Predicted to be located in membrane.	FLJ35454 | MGC126708 | uncharacterized aarF domain-containing protein kinase 5 | RGD:1313570	N.A.	N.A.	HGNC:5239:HSPA6 | HGNC:670:RHOD | HGNC:4010:FUS | HGNC:31862:NOTCH2NLA | HGNC:19737:TNS2 | MGI:96647:Junb | HGNC:21738:ADCK5 | HGNC:25155:HOGA1 | HGNC:14559:STOML2 | HGNC:21645:CHCHD2 | HGNC:6047:IMMT | HGNC:1243:C1QBP | HGNC:9119:PMPCB | HGNC:11998:TP53 | HGNC:30535:NUDCD2 | HGNC:26042:TMEM160 | HGNC:12877:ZMPSTE24 | RGD:68424:Dlg4	HGNC:21738	ENSG00000173137	Adck5	MGI:2679274	ENSMUSG00000022550	adck5	ZDB-GENE-081104-149	Yes	Yes	Yes	No	Yes	No	No	No	No	No	No	Yes	No	No	No	No	No	POINT_MUTATION	Yes	No	No	No	No	No	No	N.A.	N.A.	N.A.	N.A.	N.A.	N.A.	N.A.	N.A.	N.A.	N.A.	N.A.
ADCY6	adenylate cyclase 6	Enables adenylate cyclase activity and protein kinase C binding activity. Involved in several processes, including cAMP biosynthetic process; cellular response to alcohol; and dopamine receptor signaling pathway. Predicted to be located in plasma membrane. Implicated in lethal congenital contracture syndrome.	ca(2+)-inhibitable adenylyl cyclase | AC6 | ATP pyrophosphate-lyase 6 | adenylate cyclase type 6 | adenylate cyclase type VI | DKFZp779F075 | KIAA0422 | LCCS8 | adenylyl cyclase 6 | RGD:735837	biomarker_via_orthology:DOID:5199:ureteral obstruction | is_implicated_in:DOID:0060558:lethal congenital contracture syndrome	HGNC:4392:GNAS	HGNC:1960:CHRNA7 | HGNC:10548:ATXN1 | MGI:95781:Gnb1 | HGNC:6563:LGALS3 | HGNC:6569:LGALS8 | HGNC:26703:SYNE4 | HGNC:17129:SLC39A4 | HGNC:1527:CAV1 | HGNC:13806:NEUROG3 | HGNC:15685:B4GAT1 | HGNC:21023:YIPF3 | HGNC:25370:ANKMY2 | HGNC:14645:IPPK | HGNC:17726:ZNRF4 | HGNC:28804:GDPD5 | HGNC:11937:CD70 | HGNC:25505:MANSC1 | HGNC:3166:LPAR1 | HGNC:23225:SPAG16 | HGNC:12932:TRIM25 | HGNC:5173:HRAS | …	HGNC:237	ENSG00000174233	Adcy6	MGI:87917	ENSMUSG00000022994	adcy6a	ZDB-GENE-060221-1	Yes	Yes	Yes	No	Yes	No	No	No	No	No	Yes	Yes	No	No	Yes	Yes	No	POINT_MUTATION	Yes	No	No	No	No	No	No	N.A.	N.A.	N.A.	N.A.	N.A.	N.A.	N.A.	N.A.	established	ADCY6	adenylate cyclase 6
ADCY6	adenylate cyclase 6	Enables adenylate cyclase activity and protein kinase C binding activity. Involved in several processes, including cAMP biosynthetic process; cellular response to alcohol; and dopamine receptor signaling pathway. Predicted to be located in plasma membrane. Implicated in lethal congenital contracture syndrome.	ca(2+)-inhibitable adenylyl cyclase | AC6 | ATP pyrophosphate-lyase 6 | adenylate cyclase type 6 | adenylate cyclase type VI | DKFZp779F075 | KIAA0422 | LCCS8 | adenylyl cyclase 6 | RGD:735837	biomarker_via_orthology:DOID:5199:ureteral obstruction | is_implicated_in:DOID:0060558:lethal congenital contracture syndrome	HGNC:4392:GNAS	HGNC:1960:CHRNA7 | HGNC:10548:ATXN1 | MGI:95781:Gnb1 | HGNC:6563:LGALS3 | HGNC:6569:LGALS8 | HGNC:26703:SYNE4 | HGNC:17129:SLC39A4 | HGNC:1527:CAV1 | HGNC:13806:NEUROG3 | HGNC:15685:B4GAT1 | HGNC:21023:YIPF3 | HGNC:25370:ANKMY2 | HGNC:14645:IPPK | HGNC:17726:ZNRF4 | HGNC:28804:GDPD5 | HGNC:11937:CD70 | HGNC:25505:MANSC1 | HGNC:3166:LPAR1 | HGNC:23225:SPAG16 | HGNC:12932:TRIM25 | HGNC:5173:HRAS | …	HGNC:237	ENSG00000174233	Adcy6	MGI:87917	ENSMUSG00000022994	adcy6b	ZDB-GENE-090127-2	Yes	Yes	Yes	No	Yes	No	No	No	No	No	Yes	Yes	No	Yes	Yes	Yes	No	INDEL	Yes	No	No	No	No	No	No	N.A.	N.A.	N.A.	N.A.	N.A.	N.A.	N.A.	N.A.	established	ADCY6	adenylate cyclase 6
ADGRV1	adhesion G protein-coupled receptor V1	Enables calcium ion binding activity. Involved in several processes, including maintenance of animal organ identity; photoreceptor cell maintenance; and sensory perception of sound. Located in cell surface and cytoplasm. Part of receptor complex. Implicated in Usher syndrome type 2C and familial febrile seizures 4.	G-protein coupled receptor 98 | VLGR1b | monogenic audiogenic seizure susceptibility protein 1 homolog | FEB4 | Usher syndrome 2C (autosomal recessive) | MASS1 | very large G protein-coupled receptor 1 | KIAA0686 | DKFZp761P0710 | monogenic, audiogenic seizure susceptibility 1 homolog (mouse) | usher syndrome type-2C protein | USH2B | Usher syndrome 2B (autosomal recessive, mild) | febrile convul…	implicated_via_orthology:DOID:0110839:Usher syndrome type 2C | is_implicated_in:DOID:0111305:familial febrile seizures 4 | is_implicated_in:DOID:0110839:Usher syndrome type 2C	HGNC:30103:HAPSTR1	HGNC:11577:TAFAZZIN | HGNC:8076:NXPH2 | HGNC:4248:GGH | HGNC:28875:DNASE2B | HGNC:20407:CALR3 | HGNC:18187:SIAE | HGNC:16892:CD96 | HGNC:18054:GPHA2 | HGNC:18395:SCGB1D1 | HGNC:9525:PSG8 | HGNC:10903:SLAMF1 | HGNC:31748:SCGB1D4 | HGNC:18359:SERPINA12 | HGNC:18163:IFNE | HGNC:4111:XAGE1A | HGNC:8800:PDGFB | HGNC:9156:PNLIPRP1 | HGNC:10871:ST8SIA4 | HGNC:10330:RPL28 | HGNC:29211:PRSS37 | HGNC:16528…	HGNC:17416	ENSG00000164199	Adgrv1	MGI:1274784	ENSMUSG00000069170	adgrv1	ZDB-GENE-040624-6	Yes	Yes	Yes	No	Yes	No	No	No	No	No	No	Yes	No	Yes	No	Yes	No	POINT_MUTATION	Yes	No	No	No	No	No	No	Gold Standard	ENSG00000164199	GPR98	G protein-coupled receptor 98 [Source:HGNC Symbol;Acc:17416]	USH2C OMIM 602851. Mutation causes Usher syndrome type IIC	PMID:15671307	Liu et al. 2007	Connecting Cilium, Stereocilium	N.A.	N.A.	N.A.
AGTPBP1	ATP/GTP binding carboxypeptidase 1	Enables metallocarboxypeptidase activity. Predicted to be involved in mitochondrion organization; nervous system development; and neuromuscular process. Predicted to act upstream of or within several processes, including adult walking behavior; axonal transport of mitochondrion; and central nervous system development. Located in cytoplasm and nucleolus.	LOC102724057 | tubulinyl-Tyr carboxypeptidase | uncharacterized LOC102724057 | ATP/GTP-binding protein 1 | cytosolic carboxypeptidase 1 | KIAA1035 | nervous system nuclear protein induced by axotomy | AL353743.2 | soluble carboxypeptidase | ATP/GTP binding protein 1 | CCP1 | CONDCA | tyrosine carboxypeptidase | carboxypeptidase-tubulin | DKFZp686M20191 | nervous system nuclear protein induced by …	implicated_via_orthology:DOID:10584:retinitis pigmentosa	N.A.	HGNC:2888:DISC1 | HGNC:30765:TNIK | HGNC:19986:CYCS | HGNC:20165:NYNRIN | HGNC:1307:CBY1 | HGNC:9245:PPFIA1 | HGNC:9248:PPFIA4 | HGNC:3350:ENO1 | HGNC:9154:PNKP | HGNC:11871:TMOD1 | HGNC:20359:CEP128 | HGNC:12825:XPO1 | HGNC:23480:FOXK1 | HGNC:3236:EGFR | HGNC:20610:PHLPP1 | HGNC:28976:TTLL4 | HGNC:12468:UBC | HGNC:21224:ZUP1 | HGNC:20157:HECTD1 | HGNC:9077:PLK1 | HGNC:29092:OBSL1 | HGNC:6701:LRP…	HGNC:17258	ENSG00000230303	Agtpbp1	MGI:2159437	ENSMUSG00000021557	agtpbp1	ZDB-GENE-081104-267	Yes	Yes	Yes	No	Yes	No	No	No	No	No	No	Yes	No	Yes	No	Yes	No	POINT_MUTATION	Yes	No	No	No	No	No	Yes	N.A.	N.A.	N.A.	N.A.	N.A.	N.A.	N.A.	N.A.	N.A.	N.A.	N.A.
AK8	adenylate kinase 8	Enables AMP binding activity and nucleobase-containing compound kinase activity. Predicted to be involved in nucleoside monophosphate phosphorylation and phosphorylation. Predicted to act upstream of or within ventricular system development. Located in 9+2 motile cilium.	ATP-AMP transphosphorylase 8 | FLJ32704 | FLJ36014 | DDX31 | RP11-143F18.1 | C9orf98 | putative adenylate kinase-like protein C9orf98 | AK 8 | RGD:1350831	implicated_via_orthology:DOID:10908:hydrocephalus	N.A.	HGNC:18241:PRMT6 | HGNC:6950:MCM7 | HGNC:15923:RBM39 | HGNC:16457:MAP3K7CL | HGNC:20715:MID1IP1 | HGNC:25847:UBE2Z | HGNC:26295:CCDC102B | HGNC:25174:HAUS1 | HGNC:26433:ZMAT2 | HGNC:30141:ALKBH3 | HGNC:24119:SYT17 | HGNC:25763:SMG9 | HGNC:8751:CDK18 | HGNC:24590:DPY30 | HGNC:2169:CNTF | HGNC:25419:ARL13B | HGNC:1884:CFTR | HGNC:1507:CASP6 | HGNC:4913:HIP1 | HGNC:5235:HSPA2 | HGNC:9846:RAN | HGNC:…	HGNC:26526	ENSG00000165695	Ak8	MGI:1916120	ENSMUSG00000026807	ak8	ZDB-GENE-050522-275	Yes	Yes	Yes	No	Yes	No	No	No	No	No	No	Yes	No	No	No	No	No	POINT_MUTATION	Yes	No	No	No	No	No	No	Gold Standard	ENSG00000165695	AK8	adenylate kinase 8 [Source:HGNC Symbol;Acc:26526]	Hydrocephalus due to dysfunctional motile cilia in KO mouse PMID: 21746835	PMID:21746835	Arnaiz et al. 2009, Arnaiz et al. 2010, Broadhead et al. 2006, Ostrowski et al. 2002, Smith et al. 2005, Stubbs et al. 2008	0	N.A.	N.A.	N.A.
AKAP14	A-kinase anchoring protein 14	Enables protein kinase A regulatory subunit binding activity. Located in axoneme. Part of cAMP-dependent protein kinase complex.	AKAP-14 | A kinase (PRKA) anchor protein 14 | A-kinase anchor protein 14 | A-kinase anchor protein 28 kDa | AKAP 28 | AKAP28 | A-kinase anchoring protein 28 | protein kinase A-anchoring protein 14 | PRKA14 | RGD:1353822	N.A.	N.A.	HGNC:9391:PRKAR2A | HGNC:23052:ARL5B | HGNC:801:ATP1A3 | HGNC:9392:PRKAR2B | HGNC:9380:PRKACA | HGNC:9382:PRKACG | HGNC:9381:PRKACB | HGNC:11210:SPA17 | HGNC:18955:SYNJ2BP | HGNC:16074:OCIAD1 | HGNC:29379:EFCAB7 | HGNC:17692:ROPN1 | HGNC:51202:ROPN1L | HGNC:24590:DPY30 | HGNC:9390:PRKAR1B | HGNC:13408:PDCD11 | HGNC:8607:PRKN	HGNC:24061	ENSG00000186471	Akap14	MGI:3618288	ENSMUSG00000036551	si:dkeyp-81f3.4	ZDB-GENE-160113-129	No	Yes	No	No	Yes	No	No	No	No	No	No	No	Yes	No	No	No	No	N.A.	No	No	No	No	No	No	No	N.A.	N.A.	N.A.	N.A.	N.A.	N.A.	N.A.	N.A.	N.A.	N.A.	N.A.
AKAP4	A-kinase anchoring protein 4	Predicted to enable protein kinase A binding activity. Involved in flagellated sperm motility. Located in sperm flagellum.	hAKAP82 | p82 | major sperm fibrous sheath protein | FSC1 | A kinase (PRKA) anchor protein 4 | A-kinase anchor protein 82 kDa | AKAP82 | AKAP-4 | testis-specific gene HI | AKAP 82 | HI | cancer/testis antigen 99 | protein kinase A anchoring protein 4 | A-kinase anchor protein 4 | PRKA4 | protein kinase A-anchoring protein 4 | 75 kda fibrous sheath protein | CT99 | RGD:732830	N.A.	N.A.	HGNC:21674:FSIP1 | HGNC:373:AKAP3 | HGNC:9388:PRKAR1A | HGNC:9391:PRKAR2A | HGNC:21675:FSIP2	HGNC:374	ENSG00000147081	Akap4	MGI:102794	ENSMUSG00000050089	N.A.	N.A.	Yes	Yes	Yes	No	Yes	No	No	No	No	No	No	Yes	No	N.A.	N.A.	N.A.	N.A.	N.A.	No	N.A.	N.A.	N.A.	N.A.	N.A.	N.A.	N.A.	N.A.	N.A.	N.A.	N.A.	N.A.	N.A.	N.A.	N.A.	N.A.	N.A.
AKAP7	A-kinase anchoring protein 7	Enables protein kinase A binding activity. Involved in cellular response to cAMP; positive regulation of potassium ion transmembrane transport; and regulation of membrane repolarization. Located in apical plasma membrane; cytosol; and lateral plasma membrane. Part of protein-containing complex.	A-kinase anchoring protein 18 | protein kinase A-anchoring protein 7 isoforms alpha/beta | AKAP15 | AKAP-7 isoforms alpha and beta | A-kinase anchor protein, 18-kD | A-kinase anchor protein 7, isoform alpha | PRKA7 isoform gamma | AKAP-7 isoform gamma | A-kinase anchor protein 7 isoform alpha | A kinase (PRKA) anchor protein 7 | AKAP18 | A-kinase anchor protein 9 kDa | A-kinase anchor protein 18 …	N.A.	HGNC:2444:CSK	HGNC:9391:PRKAR2A | HGNC:12627:USP4 | HGNC:20247:MEPCE | HGNC:9380:PRKACA | HGNC:9381:PRKACB | HGNC:9392:PRKAR2B | HGNC:11210:SPA17 | HGNC:17692:ROPN1 | HGNC:25727:CEP76 | HGNC:17162:LSM5 | HGNC:17017:LSM6 | HGNC:17348:PRPF3 | HGNC:11161:SNRPE | HGNC:9382:PRKACG | HGNC:11163:SNRPG | HGNC:11162:SNRPF | HGNC:11164:SNRPN | HGNC:12613:USP15 | HGNC:24912:LARP7 | HGNC:9388:PRKAR1A | HGNC:51202:ROPN1L |…	HGNC:377	ENSG00000118507	Akap7	MGI:1859150	ENSMUSG00000039166	akap7	ZDB-GENE-040724-128	Yes	Yes	Yes	No	Yes	No	No	No	No	No	No	Yes	No	No	No	No	No	N.A.	No	No	No	No	No	No	No	N.A.	N.A.	N.A.	N.A.	N.A.	N.A.	N.A.	N.A.	N.A.	N.A.	N.A.
AKAP9	A-kinase anchoring protein 9	Enables several functions, including potassium channel regulator activity; protein kinase A regulatory subunit binding activity; and transmembrane transporter binding activity. Involved in several processes, including cellular response to cAMP; regulation of heart contraction; and regulation of organelle organization. Located in Golgi stack; centrosome; and cis-Golgi network. Part of voltage-gate…	kinase N-associated protein | protein kinase A anchoring protein 9 | protein phosphatase 1, regulatory subunit 45 | CG-NAP | AKAP350 | centrosome- and Golgi-localized PKN-associated protein | A-kinase anchor protein 9 | A kinase (PRKA) anchor protein (yotiao) 9 | MU-RMS-40.16A | AKAP450 | AKAP9-BRAF fusion protein | YOTIAO | A-kinase anchor protein 450 kDa | AKAP-9 | LQT11 | PPP1R45 | PRKA9 | KIA…	is_implicated_in:DOID:0110652:long QT syndrome 11	N.A.	HGNC:11524:TACC3 | HGNC:17069:FNBP1 | HGNC:12304:TRIP10 | HGNC:9391:PRKAR2A | HGNC:6294:KCNQ1 | HGNC:2062:CLIC1 | HGNC:1445:CALM2 | HGNC:1442:CALM1 | HGNC:18598:TUBGCP3 | HGNC:9405:PKN1 | RGD:71031:Csnk1d | RGD:62045:Csnk1e | HGNC:2452:CSNK1D | HGNC:9121:PMS1 | HGNC:1743:CDC5L | HGNC:2888:DISC1 | HGNC:30765:TNIK | HGNC:1833:CEBPA | HGNC:1589:CCNE1 | HGNC:15971:TSG101 | HGNC:18672:CDK5RAP2 | HGNC:…	HGNC:379	ENSG00000127914	Akap9	MGI:2178217	ENSMUSG00000040407	akap9	ZDB-GENE-030131-7276	Yes	Yes	Yes	No	Yes	Yes	No	Yes	No	No	No	Yes	No	No	No	No	No	POINT_MUTATION	Yes	No	No	No	No	No	No	N.A.	N.A.	N.A.	N.A.	N.A.	N.A.	N.A.	N.A.	candidate	AKAP9	A kinase (PRKA) anchor protein (yotiao) 9
AKT1	AKT serine/threonine kinase 1	Enables several functions, including 14-3-3 protein binding activity; anion binding activity; and protein kinase activity. Involved in several processes, including cell surface receptor signaling pathway; positive regulation of macromolecule metabolic process; and regulation of protein localization. Acts upstream of or within activation-induced cell death of T cells and intracellular signal trans…	PKB | RAC | serine-threonine protein kinase | AKT | RAC-PK-alpha | AKT1m | PRKBA | proto-oncogene c-Akt | RAC-ALPHA | PKB-ALPHA | CWS6 | protein kinase B alpha | RAC-alpha serine/threonine-protein kinase | v-akt murine thymoma viral oncogene homolog 1 | PKB alpha | protein kinase B | rac protein kinase alpha | MGC99656 | v-akt murine thymoma viral oncogene-like protein 1 | RGD:732909	is_marker_for:DOID:0050156:idiopathic pulmonary fibrosis | is_marker_for:DOID:219:colon cancer | is_marker_for:DOID:5419:schizophrenia | is_marker_for:DOID:11054:urinary bladder cancer | is_marker_for:DOID:5041:esophageal cancer | is_marker_for:DOID:9256:colorectal cancer | is_marker_for:DOID:1245:vulva cancer | is_marker_for:DOID:14330:Parkinson's disease | is_marker_for:DOID:3908:lung non-small…	HGNC:1925:CHEK1 | HGNC:9413:PRKDC | HGNC:392:AKT2 | HGNC:8031:NTRK1 | HGNC:2444:CSK | HGNC:10436:RPS6KB1 | HGNC:10432:RPS6KA3 | HGNC:10430:RPS6KA1 | HGNC:10434:RPS6KA5 | HGNC:13900:SGK2 | HGNC:393:AKT3 | HGNC:10433:RPS6KA4 | HGNC:10437:RPS6KB2	HGNC:644:AR | HGNC:1100:BRCA1 | HGNC:3582:FANCA | HGNC:8590:PAK1 | HGNC:16710:AKTIP | HGNC:16228:TRIB3 | HGNC:5253:HSP90AA1 | HGNC:6112:IRAK1 | HGNC:6053:IMPDH2 | HGNC:1097:BRAF | HGNC:5246:HSPB1 | HGNC:6887:MAPKAPK2 | HGNC:6876:MAPK14 | HGNC:11648:TCL1A | HGNC:7423:MTCP1 | HGNC:6413:KRT10 | HGNC:9829:RAF1 | HGNC:6768:SMAD2 | HGNC:6769:SMAD3 | HGNC:6770:SMAD4 | HGNC:6773:SMAD7 | HGNC:10436:RPS6KB…	HGNC:391	ENSG00000142208	Akt1	MGI:87986	ENSMUSG00000001729	akt1	ZDB-GENE-130730-1	Yes	Yes	Yes	No	Yes	Yes	No	Yes	No	No	No	Yes	No	No	No	Yes	No	N.A.	Yes	No	No	No	No	No	Yes	N.A.	N.A.	N.A.	N.A.	N.A.	N.A.	N.A.	N.A.	N.A.	N.A.	N.A.
ALMS1	ALMS1 centrosome and basal body associated protein	Predicted to enable alpha-actinin binding activity and microtubule binding activity. Acts upstream of or within endosomal transport and regulation of stress fiber assembly. Located in centriole and centrosome. Implicated in Alstrom syndrome.	KIAA0328 | DKFZp686A118 | DKFZp686D1828 | Alstrom syndrome protein 1 | ALSS | Alstrom syndrome 1 | centrosome-associated protein ALMS1 | RGD:1323128	implicated_via_orthology:DOID:9352:type 2 diabetes mellitus | implicated_via_orthology:DOID:0050473:Alstrom syndrome | implicated_via_orthology:DOID:9970:obesity | is_implicated_in:DOID:0050473:Alstrom syndrome | is_not_implicated_in:DOID:9352:type 2 diabetes mellitus	HGNC:29814:MUS81	HGNC:6601:LIG4 | HGNC:25515:CEP192 | HGNC:11306:SRPK2 | HGNC:17810:AMOT | HGNC:6515:LATS2 | HGNC:25169:GPRASP2 | HGNC:7125:MLF1 | HGNC:29125:DNM3 | HGNC:24603:TFDP3 | HGNC:17328:DTNBP1 | HGNC:15605:SKAP1 | HGNC:26789:LACC1 | HGNC:9799:RABL2A | HGNC:1144:BTRC | HGNC:11397:PLK4 | HGNC:25815:CEP63 | HGNC:17272:CENPJ | HGNC:29298:CEP152 | HGNC:29110:KIAA0753 | HGNC:17903:MED4 | HGNC:26244:CEP97 | HGN…	HGNC:428	ENSG00000116127	Alms1	MGI:1934606	ENSMUSG00000063810	alms1	ZDB-GENE-030131-4837	Yes	Yes	Yes	No	Yes	No	No	No	No	Yes	Yes	Yes	No	No	Yes	Yes	No	POINT_MUTATION	Yes	No	No	No	No	Yes	Yes	Gold Standard	ENSG00000116127	ALMS1	Alstrom syndrome 1 [Source:HGNC Symbol;Acc:428]	Mutated in Alstrom syndrome (type 1) OMIM 606844, PMID: 11941369, PMID: 11941370. Also mutated in 1 LCA family PMID:21901789. siRNA knockdown leads to shortened cilia and inability of cilia to respond to mechanical stimuli PMID:17206865.	PMID: 11941369, PMID: 11941370, PMID:15855349, PMID:21901789, PMID:17206865	Andersen et al. 2003, Liu et al. 2007, Nogales-Cadenas et al. 2006, Ross et al. 2007	Basal Body, Cilium	established	ALMS1	ALMS1, centrosome and basal body associated protein
ANK3	ankyrin 3	A structural constituent of cytoskeleton. Involved in several processes, including membrane assembly; mitotic cytokinesis; and protein localization to plasma membrane. Located in several cellular components, including axon initial segment; basolateral plasma membrane; and lateral plasma membrane. Implicated in autosomal recessive intellectual developmental disorder 37; bipolar disorder; and schiz…	ANK-3 | ankyrin 3, node of Ranvier (ankyrin G) | ankyrin-3 | FLJ45464 | ankyrin-3, node of Ranvier | MRT37 | ANKYRIN-G | ankyrin G119 | RGD:1318779	is_marker_for:DOID:5419:schizophrenia | biomarker_via_orthology:DOID:1824:status epilepticus | is_implicated_in:DOID:3312:bipolar disorder | is_implicated_in:DOID:0081202:autosomal recessive intellectual developmental disorder 37 | is_implicated_in:DOID:5419:schizophrenia	N.A.	HGNC:6233:KCNC1 | HGNC:14896:SPTBN4 | HGNC:11805:TIAM1 | HGNC:6879:MAPK6 | HGNC:6769:SMAD3 | HGNC:6768:SMAD2 | HGNC:10061:RNF2 | HGNC:19868:DOK4 | HGNC:29564:PHAF1 | HGNC:10586:SCN1B | HGNC:11306:SRPK2 | HGNC:26623:TMEM17 | HGNC:6388:KIF11 | HGNC:8729:PCNA | MGI:1270841:Cry1 | MGI:1915831:Tmed10 | MGI:2442980:Dennd6a | HGNC:6944:MCM2 | HGNC:1748:CDH1 | HGNC:16890:CTDSPL | HGNC:16862:RAPGEF5 | HGN…	HGNC:494	ENSG00000151150	Ank3	MGI:88026	ENSMUSG00000069601	ank3a	ZDB-GENE-060621-1	Yes	Yes	Yes	No	Yes	Yes	No	Yes	No	Yes	No	Yes	No	Yes	No	Yes	No	POINT_MUTATION	Yes	No	No	No	No	No	Yes	Potential	ENSG00000151150	ANK3	unknown/uncertain	PMID:23056384, found in a cilia related siRNA screen, no additional evidence	0	Liu et al. 2007	0	N.A.	N.A.	N.A.
ANK3	ankyrin 3	A structural constituent of cytoskeleton. Involved in several processes, including membrane assembly; mitotic cytokinesis; and protein localization to plasma membrane. Located in several cellular components, including axon initial segment; basolateral plasma membrane; and lateral plasma membrane. Implicated in autosomal recessive intellectual developmental disorder 37; bipolar disorder; and schiz…	ANK-3 | ankyrin 3, node of Ranvier (ankyrin G) | ankyrin-3 | FLJ45464 | ankyrin-3, node of Ranvier | MRT37 | ANKYRIN-G | ankyrin G119 | RGD:1318779	is_marker_for:DOID:5419:schizophrenia | biomarker_via_orthology:DOID:1824:status epilepticus | is_implicated_in:DOID:3312:bipolar disorder | is_implicated_in:DOID:0081202:autosomal recessive intellectual developmental disorder 37 | is_implicated_in:DOID:5419:schizophrenia	N.A.	HGNC:6233:KCNC1 | HGNC:14896:SPTBN4 | HGNC:11805:TIAM1 | HGNC:6879:MAPK6 | HGNC:6769:SMAD3 | HGNC:6768:SMAD2 | HGNC:10061:RNF2 | HGNC:19868:DOK4 | HGNC:29564:PHAF1 | HGNC:10586:SCN1B | HGNC:11306:SRPK2 | HGNC:26623:TMEM17 | HGNC:6388:KIF11 | HGNC:8729:PCNA | MGI:1270841:Cry1 | MGI:1915831:Tmed10 | MGI:2442980:Dennd6a | HGNC:6944:MCM2 | HGNC:1748:CDH1 | HGNC:16890:CTDSPL | HGNC:16862:RAPGEF5 | HGN…	HGNC:494	ENSG00000151150	Ank3	MGI:88026	ENSMUSG00000069601	ank3b	ZDB-GENE-060621-2	Yes	Yes	Yes	No	Yes	Yes	No	Yes	No	Yes	No	Yes	No	No	No	No	No	POINT_MUTATION	Yes	No	No	No	No	No	No	Potential	ENSG00000151150	ANK3	unknown/uncertain	PMID:23056384, found in a cilia related siRNA screen, no additional evidence	0	Liu et al. 2007	0	N.A.	N.A.	N.A.
ANKMY2	ankyrin repeat and MYND domain containing 2	Predicted to enable enzyme binding activity and metal ion binding activity. Predicted to be located in cilium.	DKFZp564O043 | ankyrin repeat and MYND domain-containing protein 2 | ZMYND20 | RGD:1314392	N.A.	N.A.	HGNC:11824:TINF2 | HGNC:25070:ACD | HGNC:17284:POT1 | HGNC:20:AARS1 | HGNC:2528:CTSC | HGNC:2869:DHPS | HGNC:16219:DTD1 | HGNC:25135:LRSAM1 | HGNC:26921:PARP6 | HGNC:16893:PLIN3 | HGNC:25560:RPRD1A | HGNC:11367:STAT5B | HGNC:11475:SURF2 | HGNC:689:ARIH1 | HGNC:5224:HSF1 | HGNC:3721:FKBP5 | HGNC:18421:AGO3 | HGNC:10437:RPS6KB2 | HGNC:24248:METTL13 | HGNC:18734:MTREX | HGNC:11316:SSB | HGNC:15853:A…	HGNC:25370	ENSG00000106524	Ankmy2	MGI:2144755	ENSMUSG00000036188	ankmy2a	ZDB-GENE-030131-6321	Yes	Yes	Yes	No	Yes	Yes	Yes	Yes	No	No	No	Yes	No	No	No	Yes	No	POINT_MUTATION	Yes	No	No	No	No	No	No	N.A.	N.A.	N.A.	N.A.	N.A.	N.A.	N.A.	N.A.	N.A.	N.A.	N.A.
ANKMY2	ankyrin repeat and MYND domain containing 2	Predicted to enable enzyme binding activity and metal ion binding activity. Predicted to be located in cilium.	DKFZp564O043 | ankyrin repeat and MYND domain-containing protein 2 | ZMYND20 | RGD:1314392	N.A.	N.A.	HGNC:11824:TINF2 | HGNC:25070:ACD | HGNC:17284:POT1 | HGNC:20:AARS1 | HGNC:2528:CTSC | HGNC:2869:DHPS | HGNC:16219:DTD1 | HGNC:25135:LRSAM1 | HGNC:26921:PARP6 | HGNC:16893:PLIN3 | HGNC:25560:RPRD1A | HGNC:11367:STAT5B | HGNC:11475:SURF2 | HGNC:689:ARIH1 | HGNC:5224:HSF1 | HGNC:3721:FKBP5 | HGNC:18421:AGO3 | HGNC:10437:RPS6KB2 | HGNC:24248:METTL13 | HGNC:18734:MTREX | HGNC:11316:SSB | HGNC:15853:A…	HGNC:25370	ENSG00000106524	Ankmy2	MGI:2144755	ENSMUSG00000036188	ankmy2b	ZDB-GENE-060503-558	Yes	Yes	Yes	No	Yes	Yes	Yes	Yes	No	No	No	Yes	No	No	No	No	No	N.A.	No	No	No	No	No	No	No	N.A.	N.A.	N.A.	N.A.	N.A.	N.A.	N.A.	N.A.	N.A.	N.A.	N.A.
ANKRD26	ankyrin repeat domain containing 26	Predicted to be involved in negative regulation of fat cell differentiation. Predicted to act upstream of or within several processes, including glucose homeostasis; negative regulation of organ growth; and negative regulation of signal transduction. Located in centrosome. Implicated in thrombocytopenia.	KIAA1074 | ankyrin repeat domain 26 | bA145E8.1 | ankyrin repeat domain-containing protein 26 | thrombocytopenia 2 (autosomal dominant) | MGC163325 | THC2 | GNS/ANKRD26/NCKAP1L fusion | RGD:1314711	implicated_via_orthology:DOID:9970:obesity | is_implicated_in:DOID:1588:thrombocytopenia	N.A.	HGNC:1100:BRCA1 | HGNC:1552:CBX2 | HGNC:1554:CBX4 | HGNC:17810:AMOT | HGNC:9388:PRKAR1A | HGNC:17903:MED4 | HGNC:8727:PCM1 | HGNC:20359:CEP128 | HGNC:25907:CEP89 | HGNC:1858:CNTRL | HGNC:26090:CCDC40 | HGNC:17620:NDEL1 | HGNC:9841:RALBP1 | HGNC:6407:KRAS | HGNC:24500:VIRMA | HGNC:7989:NRAS | HGNC:29163:NINL | HGNC:1049:BICD1 | HGNC:14906:NIN | HGNC:21086:MIB1 | HGNC:1473:CANX | HGNC:2254:CORO1C |…	HGNC:29186	ENSG00000107890	Ankrd26	MGI:1917887	ENSMUSG00000007827	si:ch211-272n13.3	ZDB-GENE-081104-216	Yes	Yes	Yes	No	Yes	No	No	No	No	Yes	No	Yes	No	No	No	No	No	POINT_MUTATION	Yes	No	No	No	No	No	No	N.A.	N.A.	N.A.	N.A.	N.A.	N.A.	N.A.	N.A.	candidate	ANKRD26	ankyrin repeat domain 26
ANKRD42	ankyrin repeat domain 42	Predicted to enable NF-kappaB binding activity. Predicted to act upstream of or within positive regulation of cytokine production involved in inflammatory response. Predicted to be active in nucleus.	several ankyrin repeat protein | SARP | FLJ37874 | PPP1R79 | ankyrin repeat domain-containing protein 42 | RGD:1605233	N.A.	N.A.	HGNC:9283:PPP1CC | HGNC:4766:H3C1 | HGNC:25095:DCAF15 | HGNC:18751:RIN3	HGNC:26752	ENSG00000137494	Ankrd42	MGI:1921095	ENSMUSG00000041343	N.A.	N.A.	Yes	Yes	Yes	No	Yes	No	No	No	No	No	No	No	Yes	N.A.	N.A.	N.A.	N.A.	N.A.	No	N.A.	N.A.	N.A.	N.A.	N.A.	N.A.	Potential	ENSG00000137494	ANKRD42	unknown/uncertain	not characterized	0	Ostrowski et al. 2002, Pazour et al. 2005	0	N.A.	N.A.	N.A.
ANKS3	ankyrin repeat and sterile alpha motif domain containing 3	Predicted to be located in cytoplasm. Predicted to be active in cilium.	KIAA1977 | FLJ32767 | FLJ32345 | ankyrin repeat and SAM domain-containing protein 3 | RGD:1604545	N.A.	N.A.	HGNC:4238:GFI1B | HGNC:8071:NXF1 | HGNC:12825:XPO1 | HGNC:25736:ZNF669 | HGNC:13006:ZNF214 | HGNC:25669:ZNF556 | HGNC:26724:ANKS6 | HGNC:13386:NEK7 | HGNC:13387:NEK8 | HGNC:12932:TRIM25 | HGNC:17113:HIF1AN | HGNC:7910:NPM1 | HGNC:5401:SP110 | HGNC:19102:RIGI | HGNC:4023:FXR1 | HGNC:23034:CNKSR3 | HGNC:19682:HASPIN | HGNC:16398:OSBPL1A | HGNC:2459:CSNK2A2 | HGNC:18336:TIGD5 | HGNC:1161:CEP55 | HGN…	HGNC:29422	ENSG00000168096	Anks3	MGI:1919865	ENSMUSG00000022515	anks3	ZDB-GENE-080204-51	Yes	Yes	Yes	No	Yes	Yes	No	Yes	No	No	No	Yes	No	No	No	Yes	No	POINT_MUTATION	Yes	No	Yes	Yes	Yes	Yes	Yes	N.A.	N.A.	N.A.	N.A.	N.A.	N.A.	N.A.	N.A.	established	ANKS3	ankyrin repeat and sterile alpha motif domain containing 3
ANKS6	ankyrin repeat and sterile alpha motif domain containing 6	Predicted to act upstream of or within several processes, including determination of left/right symmetry; heart development; and in utero embryonic development. Predicted to be located in ciliary inversin compartment. Predicted to be active in cytoplasm. Implicated in nephronophthisis 16.	samCystin | SAMD6 | sterile alpha motif domain containing 6 | DKFZp781I0117 | ankyrin repeat domain 14 | ankyrin repeat domain-containing protein 14 | PKDR1 | NPHP16 | sterile alpha motif domain-containing protein 6 | ankyrin repeat and SAM domain-containing protein 6 | ANKRD14 | DKFZp686D24121 | SAM domain-containing protein 6 | MGC70366 | RGD:1319654	implicated_via_orthology:DOID:0080322:polycystic kidney disease | implicated_via_orthology:DOID:4676:uremia | implicated_via_orthology:DOID:576:proteinuria | implicated_via_orthology:DOID:0050545:visceral heterotaxy | is_implicated_in:DOID:0111124:nephronophthisis 16	N.A.	HGNC:620:APP | HGNC:13387:NEK8 | HGNC:12825:XPO1 | HGNC:3489:ETS2 | HGNC:6388:KIF11 | HGNC:29422:ANKS3 | HGNC:13386:NEK7 | HGNC:2734:DDX1 | HGNC:25152:TIMM29 | HGNC:11814:TIMM10 | HGNC:11819:TIMM9 | HGNC:25903:ATAD1 | HGNC:30915:DCAF7 | HGNC:12932:TRIM25 | HGNC:17113:HIF1AN | HGNC:5173:HRAS | HGNC:18258:VEZT | HGNC:11442:STX7 | HGNC:3331:EMD | HGNC:14562:BET1 | HGNC:24337:C1GALT1 | HGNC:1331:C5 |…	HGNC:26724	ENSG00000165138	Anks6	MGI:1922941	ENSMUSG00000066191	anks6	ZDB-GENE-041010-213	Yes	Yes	Yes	No	Yes	Yes	No	Yes	Yes	No	Yes	Yes	No	No	No	Yes	No	N.A.	Yes	No	No	Yes	Yes	No	Yes	N.A.	N.A.	N.A.	N.A.	N.A.	N.A.	N.A.	N.A.	established	ANKS6	ankyrin repeat and sterile alpha motif domain containing 6
ANO2	anoctamin 2	Enables intracellular calcium activated chloride channel activity. Predicted to be involved in chloride transmembrane transport. Predicted to act upstream of or within chloride transport and establishment of localization in cell. Located in nucleoplasm and plasma membrane.	TMEM16B | C12orf3 | DKFZp434P102 | transmembrane protein 16B (eight membrane-spanning domains) | anoctamin-2 | anoctamin 2, calcium activated chloride channel | RGD:1352763	N.A.	N.A.	HGNC:24500:VIRMA | HGNC:19181:KIF14 | HGNC:2900:DLG1	HGNC:1183	ENSG00000047617	Ano2	MGI:2387214	ENSMUSG00000038115	ano2b	ZDB-GENE-060503-62	Yes	Yes	Yes	No	Yes	Yes	No	Yes	No	No	No	Yes	No	No	No	No	No	INSERTION	Yes	No	No	No	No	No	No	N.A.	N.A.	N.A.	N.A.	N.A.	N.A.	N.A.	N.A.	candidate	ANO2	anoctamin 2
APOBEC4	apolipoprotein B mRNA editing enzyme catalytic polypeptide like 4	Predicted to enable hydrolase activity and metal ion binding activity. Predicted to be involved in mRNA processing.	apolipoprotein B mRNA-editing enzyme catalytic polypeptide-like 4 | apolipoprotein B mRNA editing enzyme catalytic polypeptide like 4 (putative) | MGC26594 | C1orf169 | apolipoprotein B mRNA editing enzyme, catalytic polypeptide-like 4 (putative) | putative C->U-editing enzyme APOBEC-4 | RGD:1606067	N.A.	N.A.	HGNC:14215:TRIM55 | HGNC:16007:TRIM63 | HGNC:1507:CASP6 | HGNC:9846:RAN	HGNC:32152	ENSG00000173627	Apobec4	MGI:1918531	ENSMUSG00000055547	N.A.	N.A.	No	No	No	Yes	No	No	No	No	No	No	No	No	Yes	N.A.	N.A.	N.A.	N.A.	N.A.	No	N.A.	N.A.	N.A.	N.A.	N.A.	N.A.	N.A.	N.A.	N.A.	N.A.	N.A.	N.A.	N.A.	N.A.	N.A.	N.A.	N.A.
APOO	apolipoprotein O	Involved in cristae formation. Located in several cellular components, including Golgi membrane; endoplasmic reticulum membrane; and mitochondrial inner membrane. Part of MICOS complex.	MIC26 | FAM121B | Mic23 | MYO25 | MICOS complex subunit MIC26 | family with sequence similarity 121B | brain my025 | MICOS26 | mitochondrial contact site and cristae organizing system subunit 26 | MICOS complex subunit MIC23 | MGC4825 | My025 | RGD:1603962	implicated_via_orthology:DOID:225:syndrome	N.A.	HGNC:1771:CDK2 | HGNC:1321:TIMMDC1 | HGNC:33702:MICOS13 | HGNC:24009:APOOL | HGNC:25198:SLC25A46 | HGNC:28963:EMC2 | HGNC:29661:OMA1 | HGNC:18253:PARL | HGNC:26317:IMMP1L | HGNC:41:ABCB10 | HGNC:21497:ACAD9 | HGNC:169:ACTR2 | HGNC:19039:ADCK2 | HGNC:315:AFG3L2 | HGNC:8768:AIFM1 | HGNC:682:ARHGEF2 | HGNC:758:ASS1 | HGNC:25567:ATAD3A | HGNC:24007:ATAD3B | HGNC:3033:ATN1 | HGNC:590:BIRC2 | HGNC:1804…	HGNC:28727	ENSG00000184831	Apoo	MGI:1915566	ENSMUSG00000079508	apooa	ZDB-GENE-031118-91	Yes	Yes	Yes	No	Yes	No	No	No	No	No	No	Yes	No	No	No	No	No	POINT_MUTATION	Yes	No	No	No	No	No	No	N.A.	N.A.	N.A.	N.A.	N.A.	N.A.	N.A.	N.A.	N.A.	N.A.	N.A.
APOO	apolipoprotein O	Involved in cristae formation. Located in several cellular components, including Golgi membrane; endoplasmic reticulum membrane; and mitochondrial inner membrane. Part of MICOS complex.	MIC26 | FAM121B | Mic23 | MYO25 | MICOS complex subunit MIC26 | family with sequence similarity 121B | brain my025 | MICOS26 | mitochondrial contact site and cristae organizing system subunit 26 | MICOS complex subunit MIC23 | MGC4825 | My025 | RGD:1603962	implicated_via_orthology:DOID:225:syndrome	N.A.	HGNC:1771:CDK2 | HGNC:1321:TIMMDC1 | HGNC:33702:MICOS13 | HGNC:24009:APOOL | HGNC:25198:SLC25A46 | HGNC:28963:EMC2 | HGNC:29661:OMA1 | HGNC:18253:PARL | HGNC:26317:IMMP1L | HGNC:41:ABCB10 | HGNC:21497:ACAD9 | HGNC:169:ACTR2 | HGNC:19039:ADCK2 | HGNC:315:AFG3L2 | HGNC:8768:AIFM1 | HGNC:682:ARHGEF2 | HGNC:758:ASS1 | HGNC:25567:ATAD3A | HGNC:24007:ATAD3B | HGNC:3033:ATN1 | HGNC:590:BIRC2 | HGNC:1804…	HGNC:28727	ENSG00000184831	Apoo	MGI:1915566	ENSMUSG00000079508	apoob	ZDB-GENE-041001-40	Yes	Yes	Yes	No	Yes	No	No	No	No	No	No	Yes	No	No	No	Yes	No	N.A.	Yes	No	No	No	No	No	No	N.A.	N.A.	N.A.	N.A.	N.A.	N.A.	N.A.	N.A.	N.A.	N.A.	N.A.
APP	amyloid beta precursor protein	Enables several functions, including PTB domain binding activity; protein dimerization activity; and signaling receptor binding activity. Involved in several processes, including modulation of chemical synaptic transmission; positive regulation of macromolecule metabolic process; and regulation of signal transduction. Acts upstream of or within regulation of gene expression. Located in several ce…	CTFgamma | testicular tissue protein Li 2 | amyloid beta (A4) precursor protein (peptidase nexin-II, Alzheimer disease) | CVAP | ABPP | protease nexin-II | AD1 | APPI | PN2 | AAA | beta-amyloid peptide | alpha-sAPP | alzheimer disease amyloid A4 protein homolog | beta-amyloid peptide(1-42) | cerebral vascular amyloid peptide | beta-amyloid peptide(1-40) | peptidase nexin-II | PN-II | amyloid beta…	is_marker_for:DOID:10652:Alzheimer's disease | is_marker_for:DOID:9970:obesity | is_marker_for:DOID:824:periodontitis | is_implicated_in:DOID:0081292:traumatic brain injury | is_implicated_in:DOID:1561:cognitive disorder | is_implicated_in:DOID:10652:Alzheimer's disease | is_implicated_in:DOID:11832:visual epilepsy | implicated_via_orthology:DOID:10652:Alzheimer's disease | implicated_via_ortholo…	HGNC:7881:NOTCH1 | SGD:S000003320:CTT1 | SGD:S000002664:CTA1 | SGD:S000001050:SOD2	HGNC:622:APPBP2 | HGNC:17447:CLSTN1 | HGNC:582:APBB2 | HGNC:579:APBA2 | HGNC:578:APBA1 | HGNC:580:APBA3 | HGNC:2662:DAB2 | HGNC:1455:CALR | HGNC:18603:COL25A1 | HGNC:4800:HSD17B10 | HGNC:1527:CAV1 | HGNC:6387:KLC1 | HGNC:17091:NCSTN | HGNC:1044:BGN | HGNC:581:APBB1 | HGNC:11138:SNCA | HGNC:11140:SNCB | HGNC:2661:DAB1 | HGNC:108:ACHE | HGNC:10840:SHC1 | RGD:2122:Apbb1 | HGNC:621:NAE1 | HGNC:4620:G…	HGNC:620	ENSG00000142192	App	MGI:88059	ENSMUSG00000022892	appa	ZDB-GENE-000616-13	Yes	Yes	Yes	No	Yes	Yes	No	Yes	No	No	Yes	Yes	No	Yes	Yes	Yes	Yes	INSERTION	Yes	No	No	No	No	No	Yes	N.A.	N.A.	N.A.	N.A.	N.A.	N.A.	N.A.	N.A.	N.A.	N.A.	N.A.
APP	amyloid beta precursor protein	Enables several functions, including PTB domain binding activity; protein dimerization activity; and signaling receptor binding activity. Involved in several processes, including modulation of chemical synaptic transmission; positive regulation of macromolecule metabolic process; and regulation of signal transduction. Acts upstream of or within regulation of gene expression. Located in several ce…	CTFgamma | testicular tissue protein Li 2 | amyloid beta (A4) precursor protein (peptidase nexin-II, Alzheimer disease) | CVAP | ABPP | protease nexin-II | AD1 | APPI | PN2 | AAA | beta-amyloid peptide | alpha-sAPP | alzheimer disease amyloid A4 protein homolog | beta-amyloid peptide(1-42) | cerebral vascular amyloid peptide | beta-amyloid peptide(1-40) | peptidase nexin-II | PN-II | amyloid beta…	is_marker_for:DOID:10652:Alzheimer's disease | is_marker_for:DOID:9970:obesity | is_marker_for:DOID:824:periodontitis | is_implicated_in:DOID:0081292:traumatic brain injury | is_implicated_in:DOID:1561:cognitive disorder | is_implicated_in:DOID:10652:Alzheimer's disease | is_implicated_in:DOID:11832:visual epilepsy | implicated_via_orthology:DOID:10652:Alzheimer's disease | implicated_via_ortholo…	HGNC:7881:NOTCH1 | SGD:S000003320:CTT1 | SGD:S000002664:CTA1 | SGD:S000001050:SOD2	HGNC:622:APPBP2 | HGNC:17447:CLSTN1 | HGNC:582:APBB2 | HGNC:579:APBA2 | HGNC:578:APBA1 | HGNC:580:APBA3 | HGNC:2662:DAB2 | HGNC:1455:CALR | HGNC:18603:COL25A1 | HGNC:4800:HSD17B10 | HGNC:1527:CAV1 | HGNC:6387:KLC1 | HGNC:17091:NCSTN | HGNC:1044:BGN | HGNC:581:APBB1 | HGNC:11138:SNCA | HGNC:11140:SNCB | HGNC:2661:DAB1 | HGNC:108:ACHE | HGNC:10840:SHC1 | RGD:2122:Apbb1 | HGNC:621:NAE1 | HGNC:4620:G…	HGNC:620	ENSG00000142192	App	MGI:88059	ENSMUSG00000022892	appb	ZDB-GENE-020220-1	Yes	Yes	Yes	No	Yes	Yes	No	Yes	No	No	Yes	Yes	No	Yes	Yes	Yes	No	POINT_MUTATION	Yes	No	No	No	No	No	Yes	N.A.	N.A.	N.A.	N.A.	N.A.	N.A.	N.A.	N.A.	N.A.	N.A.	N.A.
ARF4	ADP ribosylation factor 4	Enables several functions, including GTP binding activity; NAD+-protein-arginine ADP-ribosyltransferase activity; and epidermal growth factor receptor binding activity. Involved in several processes, including positive regulation of transcription by RNA polymerase II; regulation of cilium assembly; and retrograde vesicle-mediated transport, Golgi to endoplasmic reticulum. Acts upstream of or with…	ADP-ribosylation factor 2 | ADP-ribosylation factor 4 | ARF2 | RGD:1352328	N.A.	HGNC:3236:EGFR | HGNC:6407:KRAS | HGNC:10023:RIT1 | HGNC:4181:GBF1 | HGNC:658:ARF5	HGNC:3236:EGFR | HGNC:25008:BABAM1 | HGNC:7553:MYC | HGNC:18424:AGO4 | MGI:88351:Cdk1 | HGNC:3312:ELAVL1 | HGNC:2553:CUL3 | HGNC:1771:CDK2 | HGNC:4544:GRK5 | HGNC:784:ATF2 | HGNC:2074:CLN3 | HGNC:2076:CLN5 | HGNC:17479:RCHY1 | HGNC:5036:HNRNPD | HGNC:29853:HECW2 | HGNC:19766:ASB14 | HGNC:19769:ASB17 | HGNC:286:ADRB2 | HGNC:11370:STAU1 | HGNC:15756:SDCBP2 | HGNC:29369:UNK | HGNC:89:ACADM | HGNC:65…	HGNC:655	ENSG00000168374	Arf4	MGI:99433	ENSMUSG00000021877	arf4a	ZDB-GENE-040801-109	Yes	Yes	Yes	No	Yes	Yes	Yes	Yes	No	No	No	Yes	No	No	No	No	No	N.A.	No	No	No	No	No	No	No	Gold Standard	ENSG00000168374	ARF4	ADP-ribosylation factor 4 [Source:HGNC Symbol;Acc:655]	Involved in ciliary targeting of rhodopsin and other proteins with VxPx motif. PMID:19153612. Targets proteins to cilia in association with ASAP1, RAB11 and RAB8 PMID:22983554.	PMID:19153612, PMID:22983554	Arnaiz et al. 2009, Liu et al. 2007	Trans-Golgi Network	candidate	ARF4	ADP ribosylation factor 4
ARF4	ADP ribosylation factor 4	Enables several functions, including GTP binding activity; NAD+-protein-arginine ADP-ribosyltransferase activity; and epidermal growth factor receptor binding activity. Involved in several processes, including positive regulation of transcription by RNA polymerase II; regulation of cilium assembly; and retrograde vesicle-mediated transport, Golgi to endoplasmic reticulum. Acts upstream of or with…	ADP-ribosylation factor 2 | ADP-ribosylation factor 4 | ARF2 | RGD:1352328	N.A.	HGNC:3236:EGFR | HGNC:6407:KRAS | HGNC:10023:RIT1 | HGNC:4181:GBF1 | HGNC:658:ARF5	HGNC:3236:EGFR | HGNC:25008:BABAM1 | HGNC:7553:MYC | HGNC:18424:AGO4 | MGI:88351:Cdk1 | HGNC:3312:ELAVL1 | HGNC:2553:CUL3 | HGNC:1771:CDK2 | HGNC:4544:GRK5 | HGNC:784:ATF2 | HGNC:2074:CLN3 | HGNC:2076:CLN5 | HGNC:17479:RCHY1 | HGNC:5036:HNRNPD | HGNC:29853:HECW2 | HGNC:19766:ASB14 | HGNC:19769:ASB17 | HGNC:286:ADRB2 | HGNC:11370:STAU1 | HGNC:15756:SDCBP2 | HGNC:29369:UNK | HGNC:89:ACADM | HGNC:65…	HGNC:655	ENSG00000168374	Arf4	MGI:99433	ENSMUSG00000021877	arf4b	ZDB-GENE-050417-205	Yes	Yes	Yes	No	Yes	Yes	Yes	Yes	No	No	No	Yes	No	No	No	No	No	N.A.	No	No	No	No	No	No	No	Gold Standard	ENSG00000168374	ARF4	ADP-ribosylation factor 4 [Source:HGNC Symbol;Acc:655]	Involved in ciliary targeting of rhodopsin and other proteins with VxPx motif. PMID:19153612. Targets proteins to cilia in association with ASAP1, RAB11 and RAB8 PMID:22983554.	PMID:19153612, PMID:22983554	Arnaiz et al. 2009, Liu et al. 2007	Trans-Golgi Network	candidate	ARF4	ADP ribosylation factor 4
ARHGAP35	Rho GTPase activating protein 35	Enables GTPase activator activity and phospholipid binding activity. Predicted to be involved in several processes, including axon development; establishment or maintenance of actin cytoskeleton polarity; and regulation of plasma membrane bounded cell projection organization. Predicted to act upstream of or within several processes, including negative regulation of Rho protein signal transduction…	P190-A | GRF-1 | glucocorticoid receptor DNA binding factor 1 | GRLF1 | p190ARhoGAP | p190RhoGAP | P190A | glucocorticoid receptor DNA-binding factor 1 | glucocorticoid receptor repression factor 1 | rho GTPase-activating protein 35 | KIAA1722 | rho GAP p190A | MGC10745 | RGD:1603059	N.A.	HGNC:15979:TP63	HGNC:9871:RASA1 | HGNC:667:RHOA | HGNC:4566:GRB2 | HGNC:1001:BCL6 | HGNC:18314:RND1 | HGNC:18315:RND2 | HGNC:671:RND3 | HGNC:6448:KRT31 | HGNC:15630:TCERG1 | HGNC:8031:NTRK1 | HGNC:1736:CDC42 | HGNC:9801:RAC1 | HGNC:8584:SERPINB2 | HGNC:5045:HNRNPL | HGNC:30858:EFTUD2 | HGNC:3468:ESR2 | HGNC:12691:EZR | HGNC:24500:VIRMA | HGNC:143:ACTC1 | HGNC:4181:GBF1 | HGNC:25095:DCAF15 | HGNC:21086:MIB1 | HGN…	HGNC:4591	ENSG00000160007	Arhgap35	MGI:1929494	ENSMUSG00000058230	arhgap35b	ZDB-GENE-060526-44	Yes	Yes	Yes	No	Yes	Yes	No	Yes	Yes	Yes	Yes	Yes	No	No	No	No	No	POINT_MUTATION	Yes	No	No	No	No	No	No	N.A.	N.A.	N.A.	N.A.	N.A.	N.A.	N.A.	N.A.	N.A.	N.A.	N.A.
ARHGAP35	Rho GTPase activating protein 35	Enables GTPase activator activity and phospholipid binding activity. Predicted to be involved in several processes, including axon development; establishment or maintenance of actin cytoskeleton polarity; and regulation of plasma membrane bounded cell projection organization. Predicted to act upstream of or within several processes, including negative regulation of Rho protein signal transduction…	P190-A | GRF-1 | glucocorticoid receptor DNA binding factor 1 | GRLF1 | p190ARhoGAP | p190RhoGAP | P190A | glucocorticoid receptor DNA-binding factor 1 | glucocorticoid receptor repression factor 1 | rho GTPase-activating protein 35 | KIAA1722 | rho GAP p190A | MGC10745 | RGD:1603059	N.A.	HGNC:15979:TP63	HGNC:9871:RASA1 | HGNC:667:RHOA | HGNC:4566:GRB2 | HGNC:1001:BCL6 | HGNC:18314:RND1 | HGNC:18315:RND2 | HGNC:671:RND3 | HGNC:6448:KRT31 | HGNC:15630:TCERG1 | HGNC:8031:NTRK1 | HGNC:1736:CDC42 | HGNC:9801:RAC1 | HGNC:8584:SERPINB2 | HGNC:5045:HNRNPL | HGNC:30858:EFTUD2 | HGNC:3468:ESR2 | HGNC:12691:EZR | HGNC:24500:VIRMA | HGNC:143:ACTC1 | HGNC:4181:GBF1 | HGNC:25095:DCAF15 | HGNC:21086:MIB1 | HGN…	HGNC:4591	ENSG00000160007	Arhgap35	MGI:1929494	ENSMUSG00000058230	arhgap35a	ZDB-GENE-120516-2	Yes	Yes	Yes	No	Yes	Yes	No	Yes	Yes	Yes	Yes	Yes	No	No	No	No	No	POINT_MUTATION	Yes	No	No	No	No	No	No	N.A.	N.A.	N.A.	N.A.	N.A.	N.A.	N.A.	N.A.	N.A.	N.A.	N.A.
ARIH1	ariadne RBR E3 ubiquitin protein ligase 1	Enables enzyme binding activity; ubiquitin-protein transferase activity; and zinc ion binding activity. Involved in protein ubiquitination. Located in several cellular components, including Lewy body; cullin-RING ubiquitin ligase complex; and nuclear body.	ubcM4-interacting protein | monocyte protein 6 | E3 ubiquitin-protein ligase ARIH1 | UBCH7BP | ubiquitin-conjugating enzyme E2-binding protein 1 | ubcH7-binding protein | DKFZp686O13120 | FLJ20329 | HHARI | ariadne, Drosophila, homolog of | ARI-1 | MOP-6 | H7-AP2 | ariadne homolog, ubiquitin-conjugating enzyme E2 binding protein, 1 | FLJ93118 | HARI | ARI | protein ariadne-1 homolog | RGD:1317726	N.A.	HGNC:689:ARIH1 | HGNC:868:ATP6AP1 | HGNC:17098:DICER1 | HGNC:3631:FDPS | HGNC:5309:HUS1 | HGNC:9302:PPP2R1A | HGNC:10298:RPL10 | HGNC:11134:SNAPC1 | HGNC:11813:TIMELESS | HGNC:30750:TIPIN | HGNC:26166:ZNF574 | HGNC:3236:EGFR | HGNC:6407:KRAS | HGNC:10023:RIT1 | HGNC:690:ARIH2	HGNC:3293:EIF4E2 | HGNC:12488:UBE2L3 | HGNC:10883:SIM2 | HGNC:12658:VAV2 | HGNC:8607:PRKN | HGNC:1497:CASK | HGNC:11139:SNCAIP | HGNC:689:ARIH1 | HGNC:12490:UBE2L6 | HGNC:2551:CUL1 | HGNC:7732:NEDD8 | HGNC:12474:UBE2D1 | HGNC:7881:NOTCH1 | HGNC:12666:VCP | HGNC:12492:UBE2N | HGNC:25370:ANKMY2 | HGNC:30547:BTF3L4 | HGNC:2528:CTSC | HGNC:2869:DHPS | HGNC:14198:ELAC2 | HGNC:17643:GOPC | HGNC:19316:P…	HGNC:689	ENSG00000166233	Arih1	MGI:1344363	ENSMUSG00000025234	arih1	ZDB-GENE-030131-5213	Yes	Yes	Yes	No	Yes	Yes	Yes	Yes	No	No	No	Yes	No	No	No	No	No	POINT_MUTATION	Yes	No	No	No	No	No	No	N.A.	N.A.	N.A.	N.A.	N.A.	N.A.	N.A.	N.A.	N.A.	N.A.	N.A.
ARIH1	ariadne RBR E3 ubiquitin protein ligase 1	Enables enzyme binding activity; ubiquitin-protein transferase activity; and zinc ion binding activity. Involved in protein ubiquitination. Located in several cellular components, including Lewy body; cullin-RING ubiquitin ligase complex; and nuclear body.	ubcM4-interacting protein | monocyte protein 6 | E3 ubiquitin-protein ligase ARIH1 | UBCH7BP | ubiquitin-conjugating enzyme E2-binding protein 1 | ubcH7-binding protein | DKFZp686O13120 | FLJ20329 | HHARI | ariadne, Drosophila, homolog of | ARI-1 | MOP-6 | H7-AP2 | ariadne homolog, ubiquitin-conjugating enzyme E2 binding protein, 1 | FLJ93118 | HARI | ARI | protein ariadne-1 homolog | RGD:1317726	N.A.	HGNC:689:ARIH1 | HGNC:868:ATP6AP1 | HGNC:17098:DICER1 | HGNC:3631:FDPS | HGNC:5309:HUS1 | HGNC:9302:PPP2R1A | HGNC:10298:RPL10 | HGNC:11134:SNAPC1 | HGNC:11813:TIMELESS | HGNC:30750:TIPIN | HGNC:26166:ZNF574 | HGNC:3236:EGFR | HGNC:6407:KRAS | HGNC:10023:RIT1 | HGNC:690:ARIH2	HGNC:3293:EIF4E2 | HGNC:12488:UBE2L3 | HGNC:10883:SIM2 | HGNC:12658:VAV2 | HGNC:8607:PRKN | HGNC:1497:CASK | HGNC:11139:SNCAIP | HGNC:689:ARIH1 | HGNC:12490:UBE2L6 | HGNC:2551:CUL1 | HGNC:7732:NEDD8 | HGNC:12474:UBE2D1 | HGNC:7881:NOTCH1 | HGNC:12666:VCP | HGNC:12492:UBE2N | HGNC:25370:ANKMY2 | HGNC:30547:BTF3L4 | HGNC:2528:CTSC | HGNC:2869:DHPS | HGNC:14198:ELAC2 | HGNC:17643:GOPC | HGNC:19316:P…	HGNC:689	ENSG00000166233	Arih1	MGI:1344363	ENSMUSG00000025234	arih1l	ZDB-GENE-040426-2395	Yes	Yes	Yes	No	Yes	Yes	Yes	Yes	No	No	No	Yes	No	No	No	No	No	POINT_MUTATION	Yes	No	No	No	No	No	No	N.A.	N.A.	N.A.	N.A.	N.A.	N.A.	N.A.	N.A.	N.A.	N.A.	N.A.
ARL13B	ADP ribosylation factor like GTPase 13B	Predicted to enable GTP binding activity and GTPase activity. Predicted to be involved in several processes, including nervous system development; non-motile cilium assembly; and receptor localization to non-motile cilium. Predicted to act upstream of or within dorsal/ventral pattern formation; heart looping; and left/right axis specification. Located in cilium. Implicated in Joubert syndrome 8.	DKFZp686E2075 | JBTS8 | ADP-ribosylation factor-like 13B | DKFZp686L2472 | ARL2-like protein 1 | ADP-ribosylation factor-like protein 13B | ARL2L1 | MGC120611 | ADP-ribosylation factor-like 2-like 1 | MGC120612 | ADP-ribosylation factor like GTPase 13B | DKFZp686M2074 | DKFZp761H079 | RGD:1349356	implicated_via_orthology:DOID:0111003:Joubert syndrome 8 | is_implicated_in:DOID:0111003:Joubert syndrome 8	N.A.	HGNC:12485:UBE2I | HGNC:6876:MAPK14 | HGNC:26954:MINDY2 | HGNC:25853:IFT70A | HGNC:11404:STK25 | HGNC:21882:IFT56 | HGNC:25507:VAC14 | HGNC:14313:IFT81 | HGNC:26146:IFT46 | HGNC:29029:TTI1 | HGNC:29561:ARV1 | HGNC:26150:FASTKD1 | HGNC:21424:IFT74 | HGNC:15901:IFT52 | HGNC:20628:IPO11 | HGNC:19998:TNPO2 | HGNC:29223:ANKRD50 | HGNC:28995:PDXDC1 | HGNC:21895:IFT22 | HGNC:14244:RAB18 | HGNC:26623:TME…	HGNC:25419	ENSG00000169379	Arl13b	MGI:1915396	ENSMUSG00000022911	arl13b	ZDB-GENE-021217-3	Yes	Yes	Yes	No	Yes	Yes	Yes	Yes	Yes	Yes	Yes	Yes	No	Yes	No	Yes	No	POINT_MUTATION	Yes	No	No	Yes	Yes	Yes	Yes	Gold Standard	ENSG00000169379	ARL13B	ADP-ribosylation factor-like 13B [Source:HGNC Symbol;Acc:25419]	Mutated in Joubert Syndrome (type 8) OMIM 608922, PMID: 18674751. In proximal ciliary membrane PMID:20231383. Role in IFT and therefore ciliogenesis PMID:20530210. Necessary for normal Shh PMID:21976698 and INPP5E signalling PMID:23150559 and normal expression of Nodal and Cerl2 PMID:22554696.	PMID:18674751, PMID:20231383, PMID:20530210, PMID:21976698, PMID: 23150559, PMID:22554696	Blacque et al. 2005, Broadhead et al. 2006, Efimenko et al. 2005, Liu et al. 2007, Merchant et al. 2007, Ross et al. 2007	Basal Body, Cytosol	established	ARL13B	ADP ribosylation factor like GTPase 13B
ARL2	ADP ribosylation factor like GTPase 2	Enables GTP binding activity and GTPase activity. Involved in several processes, including maintenance of protein location in nucleus; positive regulation of microtubule polymerization; and regulation of generation of precursor metabolites and energy. Located in several cellular components, including focal adhesion; mitochondrial intermembrane space; and nuclear lumen.	ADP-ribosylation factor-like 2 | ARFL2 | ADP-ribosylation factor-like protein 2 | ADP-ribosylation factor like GTPase 2 | MRCS1 | RGD:735885	N.A.	HGNC:24124:ACTL6A | HGNC:21172:ADAT2 | HGNC:24540:ANAPC13 | HGNC:693:ARL2 | HGNC:11393:AURKA | HGNC:17971:MTRES1 | HGNC:1720:CDC16 | HGNC:1724:CDC23 | HGNC:1728:CDC27 | HGNC:18352:CENPM | HGNC:21488:CENPW | HGNC:29298:CEP152 | HGNC:25515:CEP192 | HGNC:25815:CEP63 | HGNC:15879:CTNNBL1 | HGNC:3297:EIF4G2 | HGNC:6159:EIF6 | HGNC:29079:KDM1A | HGNC:29366:CEP295 | HGNC:30401:LEO1 | HGNC:7806:NFYC | HG…	HGNC:8788:PDE6D | HGNC:11581:TBCD | HGNC:9299:PPP2CA | HGNC:9300:PPP2CB | HGNC:9306:PPP2R2C | HGNC:9312:PPP2R5D | HGNC:17146:ARL2BP | HGNC:12565:UNC119 | MGI:107812:Tubb5 | MGI:1915472:Tubb4b | HGNC:19986:CYCS | HGNC:3778:FN1 | HGNC:8848:PES1 | HGNC:29529:TBL1XR1 | HGNC:7200:MOV10 | HGNC:8021:NT5E | HGNC:12412:TUBB2A | HGNC:30829:TUBB2B | HGNC:26406:SCLT1 | HGNC:9664:PTPRA | HGNC:9683:PTPRU | HGN…	HGNC:693	ENSG00000213465	Arl2	MGI:1928393	ENSMUSG00000024944	arl2	ZDB-GENE-041010-19	Yes	Yes	Yes	No	Yes	No	No	No	No	No	No	No	Yes	No	No	No	No	POINT_MUTATION	Yes	No	No	No	No	No	No	N.A.	N.A.	N.A.	N.A.	N.A.	N.A.	N.A.	N.A.	candidate	ARL2	ADP-ribosylation factor-like 2
ARL2BP	ADP ribosylation factor like GTPase 2 binding protein	Enables transcription coactivator activity. Involved in maintenance of protein location in nucleus and positive regulation of tyrosine phosphorylation of STAT protein. Located in several cellular components, including centrosome; midbody; and mitochondrial intermembrane space. Implicated in retinitis pigmentosa with or without situs inversus.	RP66 | BART1 | ARL2-binding protein | binder of Arl2 | ADP-ribosylation factor-like protein 2-binding protein | Arf-like 2 binding protein BART1 | binder of ARF2 protein 1 | retinitis pigmentosa 66 (autosomal recessive) | binder of Arl Two | BART | ARF-like 2-binding protein | RGD:1344137	implicated_via_orthology:DOID:12336:male infertility | implicated_via_orthology:DOID:0110419:retinitis pigmentosa with or without situs inversus | is_implicated_in:DOID:0110419:retinitis pigmentosa with or without situs inversus	N.A.	HGNC:693:ARL2 | MGI:1353495:Slc25a4 | HGNC:694:ARL3 | HGNC:9801:RAC1 | HGNC:3312:ELAVL1 | HGNC:1462:CAMK2D | HGNC:7221:MPP3 | HGNC:10852:SHMT2 | HGNC:7200:MOV10 | HGNC:8071:NXF1 | HGNC:13745:FSD1 | HGNC:9153:PNKD | HGNC:29523:CFAP20 | HGNC:25115:SPINDOC | HGNC:24446:HMCES | HGNC:4416:GNPAT | HGNC:29808:TMPRSS13 | HGNC:783:ATF1 | HGNC:3316:ELF1 | HGNC:3317:ELF2 | HGNC:25127:HNRNPLL | HGNC:11616:TC…	HGNC:17146	ENSG00000102931	Arl2bp	MGI:1349429	ENSMUSG00000031776	arl2bp	ZDB-GENE-040426-1604	No	Yes	No	No	Yes	Yes	Yes	No	No	No	No	Yes	No	No	No	No	No	N.A.	No	No	No	No	No	No	No	N.A.	N.A.	N.A.	N.A.	N.A.	N.A.	N.A.	N.A.	established	ARL2BP	ADP ribosylation factor like GTPase 2 binding protein
ARL3	ADP ribosylation factor like GTPase 3	Enables GDP binding activity; GTP binding activity; and microtubule binding activity. Involved in several processes, including cilium assembly; protein localization to cilium; and small GTPase-mediated signal transduction. Acts upstream of or within post-Golgi vesicle-mediated transport. Located in several cellular components, including microtubule cytoskeleton; midbody; and photoreceptor connect…	ARF-like 3 | RP83 | ARFL3 | ADP-ribosylation factor like GTPase 3 | adp-ribosylation-like 3 | JBTS35 | ADP-ribosylation factor-like 3 | ADP-ribosylation factor-like protein 3 | RGD:734227	implicated_via_orthology:DOID:0110861:autosomal recessive polycystic kidney disease | is_implicated_in:DOID:0112140:retinitis pigmentosa 83 | is_implicated_in:DOID:0050777:Joubert syndrome	HGNC:11998:TP53	HGNC:8788:PDE6D | HGNC:30299:LRIF1 | HGNC:11837:TLE1 | HGNC:11998:TP53 | HGNC:16808:UBR1 | HGNC:12565:UNC119 | HGNC:10274:RP2 | HGNC:4427:GOLGA4 | HGNC:17146:ARL2BP | HGNC:693:ARL2 | HGNC:32487:ALKBH2 | HGNC:11261:SPRR2A | HGNC:16488:UNC119B | HGNC:15898:ESF1 | HGNC:12791:WRN | HGNC:7907:NPHP3 | HGNC:1460:CAMK2A | HGNC:11585:TBL1X | HGNC:9449:PRNP | HGNC:367:AKAP1 | HGNC:659:ARF6 | HGNC:6501:LAMP…	HGNC:694	ENSG00000138175	Arl3	MGI:1929699	ENSMUSG00000025035	arl3b	ZDB-GENE-030131-7518	Yes	Yes	Yes	No	Yes	Yes	No	Yes	Yes	Yes	Yes	Yes	No	No	Yes	No	No	POINT_MUTATION	Yes	No	No	No	No	No	No	Gold Standard	ENSG00000138175	ARL3	ADP-ribosylation factor-like 3 [Source:HGNC Symbol;Acc:694]	interactor of RP2 PMID: 12417528 and PDEdelta PMID:10518933. Involved in trafficking of vesicles from the Golgi to the cilium PMID:20106869, especially; farnesylated cargo PMID:22002721 in association with PDEdelta and RPGR PMID:23559067; and myristoylated cargo in association with UNC119 and RP2 PMID:22085962	PMID:12417528, PMID:10518933, PMID:20106869, PMID:22002721, PMID:23559067, PMID:22085962	Arnaiz et al. 2009, Avidor-Reiss et al. 2004, Blacque et al. 2005, Chen et al. 2006, Efimenko et al. 2005, Liu et al. 2007, Merchant et al. 2007, Pazour et al. 2005	Cytosol	established	ARL3	ADP ribosylation factor like GTPase 3
ARL3	ADP ribosylation factor like GTPase 3	Enables GDP binding activity; GTP binding activity; and microtubule binding activity. Involved in several processes, including cilium assembly; protein localization to cilium; and small GTPase-mediated signal transduction. Acts upstream of or within post-Golgi vesicle-mediated transport. Located in several cellular components, including microtubule cytoskeleton; midbody; and photoreceptor connect…	ARF-like 3 | RP83 | ARFL3 | ADP-ribosylation factor like GTPase 3 | adp-ribosylation-like 3 | JBTS35 | ADP-ribosylation factor-like 3 | ADP-ribosylation factor-like protein 3 | RGD:734227	implicated_via_orthology:DOID:0110861:autosomal recessive polycystic kidney disease | is_implicated_in:DOID:0112140:retinitis pigmentosa 83 | is_implicated_in:DOID:0050777:Joubert syndrome	HGNC:11998:TP53	HGNC:8788:PDE6D | HGNC:30299:LRIF1 | HGNC:11837:TLE1 | HGNC:11998:TP53 | HGNC:16808:UBR1 | HGNC:12565:UNC119 | HGNC:10274:RP2 | HGNC:4427:GOLGA4 | HGNC:17146:ARL2BP | HGNC:693:ARL2 | HGNC:32487:ALKBH2 | HGNC:11261:SPRR2A | HGNC:16488:UNC119B | HGNC:15898:ESF1 | HGNC:12791:WRN | HGNC:7907:NPHP3 | HGNC:1460:CAMK2A | HGNC:11585:TBL1X | HGNC:9449:PRNP | HGNC:367:AKAP1 | HGNC:659:ARF6 | HGNC:6501:LAMP…	HGNC:694	ENSG00000138175	Arl3	MGI:1929699	ENSMUSG00000025035	arl3a	ZDB-GENE-050417-368	Yes	Yes	Yes	No	Yes	Yes	No	Yes	Yes	Yes	Yes	Yes	No	No	No	No	No	N.A.	No	No	No	No	No	No	No	Gold Standard	ENSG00000138175	ARL3	ADP-ribosylation factor-like 3 [Source:HGNC Symbol;Acc:694]	interactor of RP2 PMID: 12417528 and PDEdelta PMID:10518933. Involved in trafficking of vesicles from the Golgi to the cilium PMID:20106869, especially; farnesylated cargo PMID:22002721 in association with PDEdelta and RPGR PMID:23559067; and myristoylated cargo in association with UNC119 and RP2 PMID:22085962	PMID:12417528, PMID:10518933, PMID:20106869, PMID:22002721, PMID:23559067, PMID:22085962	Arnaiz et al. 2009, Avidor-Reiss et al. 2004, Blacque et al. 2005, Chen et al. 2006, Efimenko et al. 2005, Liu et al. 2007, Merchant et al. 2007, Pazour et al. 2005	Cytosol	established	ARL3	ADP ribosylation factor like GTPase 3
ARL6	ADP ribosylation factor like GTPase 6	Predicted to enable phospholipid binding activity. Involved in Wnt signaling pathway and cilium assembly. Acts upstream of or within protein localization to cilium. Located in cilium and microtubule cytoskeleton. Implicated in Bardet-Biedl syndrome; Bardet-Biedl syndrome 1; Bardet-Biedl syndrome 3; and retinitis pigmentosa 55.	MGC32934 | ADP-ribosylation factor like GTPase 6 | ADP-ribosylation factor-like protein 6 | ADP-ribosylation factor-like 6 | bardet-Biedl syndrome 3 protein | RP55 | BBS3 | RGD:1313618	implicated_via_orthology:DOID:0060340:ciliopathy | implicated_via_orthology:DOID:1935:Bardet-Biedl syndrome | implicated_via_orthology:DOID:0110125:Bardet-Biedl syndrome 3 | is_implicated_in:DOID:0110125:Bardet-Biedl syndrome 3 | is_implicated_in:DOID:1935:Bardet-Biedl syndrome | is_implicated_in:DOID:0110370:retinitis pigmentosa 55 | is_implicated_in:DOID:0110123:Bardet-Biedl syndrome 1	N.A.	HGNC:16937:ARL6IP5 | HGNC:18076:ARL6IP4 | HGNC:697:ARL6IP1 | HGNC:24047:ATL2 | HGNC:24048:ARL6IP6 | HGNC:16993:SEC61B | HGNC:24055:TOR1AIP2 | HGNC:10449:RREB1 | HGNC:10538:SART1 | HGNC:469:AMPD2 | HGNC:29252:KLHL42 | HGNC:22973:SBNO1 | HGNC:39551:NEDD8-MDP1 | HGNC:12855:YWHAZ | HGNC:1623:CCT8 | HGNC:7587:MYL6 | HGNC:29102:BLTP3B | HGNC:23494:CALHM1 | HGNC:7579:MYH9 | HGNC:1615:CCT2 | HGNC:9253:PP…	HGNC:13210	ENSG00000113966	Arl6	MGI:1927136	ENSMUSG00000022722	arl6	ZDB-GENE-041219-2	Yes	Yes	Yes	No	Yes	Yes	No	Yes	No	No	No	Yes	No	Yes	No	Yes	No	N.A.	Yes	No	No	No	No	No	Yes	Gold Standard	ENSG00000113966	ARL6	ADP-ribosylation factor-like 6 [Source:HGNC Symbol;Acc:13210]	Mutated in Bardet-Biedl syndrome (type 3) and retinitis pigmentosa (type 55) OMIM 608845, PMID:19956407, PMID:15314642. At the ciliary gate, regulates Wnt signalling PMID:20207729. Functions with BBSome to coat proteins for trafficking to the cilium PMID:20603001	PMID:19956407, PMID:15314642, PMID:20207729, PMID:20603001	Arnaiz et al. 2010, Avidor-Reiss et al. 2004, Blacque et al. 2005, Liu et al. 2007, Merchant et al. 2007, Pazour et al. 2005, Ross et al. 2007, Stolc et al. 2005	Basal Body, Cilium, Cytosol, Transition Zone	established	ARL6	ADP ribosylation factor like GTPase 6
[truncated: 2,435 more rows]
[truncated: 162 more columns]
